# Supplementary material for: Alzheimer’s disease: using gene/protein network machine learning for molecule discovery in olive oil
Source: Hum Genomics. 2023 Jul 7;17:57. doi: 10.1186/s40246-023-00503-6 (PMC10327379; doi:10.1186/s40246-023-00503-6)
Supplement: Supplementary file 1 — Additional file 1 List of 73 AD genes considered to be dysregulated in AD. [file 40246_2023_503_MOESM1_ESM.csv]

Gene Full Name	Gene Symbol
24-Dehydrocholesterol Reductase	DHCR24
Acetylcholinesterase	ACHE
Activity Regulated Cytoskeleton Associated Protein	ARC
Alpha-2-Macroglobulin	A2M
Amyloid Beta Precursor Protein	APP
Amyloid Beta Precursor Protein Binding Family B Member 2	APBB2
Angiotensin I Converting Enzyme	ACE
Apolipoprotein E	APOE
ATP Binding Cassette Subfamily A Member 7	ABCA7
ATP Synthase F1 Subunit Alpha	ATP5F1A
Autocrine Motility Factor Receptor	AMFR
Beta-Secretase 1	BACE1
Bleomycin Hydrolase	BLMH
Bridging Integrator 1	BIN1
Butyrylcholinesterase	BCHE
Calmodulin 1	CALM1
Caspase 3	CASP3
CD2 Associated Protein	CD2AP
CD33 Molecule	CD33
Cholinergic Receptor Nicotinic Alpha 7 Subunit	CHRNA7
Cholinergic Receptor Nicotinic Beta 2 Subunit	CHRNB2
Clusterin	CLU
Coagulation Factor II (Thrombin)	F2
Complement C3b/C4b Receptor 1 (Knops Blood Group)	CR1
Cytochrome P450 Family 2 Subfamily D Member 6	CYP2D6
Cytochrome P450 Family 46 Subfamily A Member 1	CYP46A1
Dihydropyrimidinase Like 2	DPYSL2
Enolase 1	ENO1
EPH Receptor A1	EPHA1
Estrogen Receptor 1	ESR1
Eukaryotic Translation Initiation Factor 2 Subunit Alpha	EIF2S1
GATA Binding Protein 1	GATA1
Glyceraldehyde-3-Phosphate Dehydrogenase, Spermatogenic	GAPDHS
Glycogen Synthase Kinase 3 Beta	GSK3B
Heme Oxygenase 1	HMOX1
Homeostatic Iron Regulator	HFE
Insulin	INS
Insulin Degrading Enzyme	IDE
Insulin Like Growth Factor 1	IGF1
Insulin Like Growth Factor 1 Receptor	IGF1R
Insulin Like Growth Factor 2	IGF2
Insulin Like Growth Factor 2 Receptor	IGF2R
Insulin Receptor	INSR
Interleukin 1 Beta	IL1B
Methylenetetrahydrofolate Reductase	MTHFR
Microtubule Associated Protein Tau	MAPT
Monoamine Oxidase B	MAOB
Myeloperoxidase	MPO
Nicastrin	NCSTN
Nitric Oxide Synthase 3	NOS3
PAX Interacting Protein 1	PAXIP1
Peptide YY	PYY
Peroxisome Proliferator Activated Receptor Gamma	PPARG
Phosphatidylinositol Binding Clathrin Assembly Protein	PICALM
Plasminogen Activator, Urokinase	PLAU
Presenilin 1	PSEN1
Presenilin 2	PSEN2
Prion Protein	PRNP
Protocadherin 11 X-Linked	PCDH11X
Reelin	RELN
Solute Carrier Family 2 Member 4	SLC2A4
Solute Carrier Family 30 Member 4	SLC30A4
Solute Carrier Family 30 Member 6	SLC30A6
Sortilin Related Receptor 1	SORL1
Superoxide Dismutase 2	SOD2
Transcription Factor A, Mitochondrial	TFAM
Transferrin	TF
Triggering Receptor Expressed On Myeloid Cells 2	TREM2
Triosephosphate Isomerase 1	TPI1
Tripeptidyl Peptidase 1	TPP1
Tumor Necrosis Factor	TNF
Vascular Endothelial Growth Factor A	VEGFA
Visinin Like 1	VSNL1
