# Supplementary material for: Alzheimer’s disease: using gene/protein network machine learning for molecule discovery in olive oil
Source: Hum Genomics. 2023 Jul 7;17:57. doi: 10.1186/s40246-023-00503-6 (PMC10327379; doi:10.1186/s40246-023-00503-6)
Supplement: Supplementary file 2 — Additional file 2 List of 782 phytochemicals present in extra virgin olive products, including EVOO, table olives, and olive leaves. It includes both EVOO markers and non-markers. [file 40246_2023_503_MOESM2_ESM.csv]

Compound	FoodB ID	SMILES	InChi	Formula_corrected	StdInChIKey	FoodMatrix
(-)-2-Hydroxy-2-isopropylbutanedioic acid	FDB011983	CC(C)[C@@](O)(CC(=O)O)C(=O)O	InChI=1S/C7H12O5/c1-4(2)7(12,6(10)11)3-5(8)9/h4,12H,3H2,1-2H3,(H,8,9)(H,10,11)/t7-/m0/s1	C7H12O5	BITYXLXUCSKTJS-UHFFFAOYSA-N	Exists in many Foods including EVOO, but it is not EVOO marker
(-)-glycinol	FDB030076	Oc1cc2c(cc1)[C@@]1(O)COc3c(ccc(O)c3)[C@H]1O2	InChI=1S/C15H12O5/c16-8-1-3-10-12(5-8)19-7-15(18)11-4-2-9(17)6-13(11)20-14(10)15/h1-6,14,16-18H,7H2	C15H12O5	QMXOFBXZEKTJIK-UHFFFAOYSA-N	Exists in many Foods including EVOO, but it is not EVOO marker
(-)-jasmonoyl-L-isoleucine	FDB030078	CC/C=C/C[C@H]1[C@H](CC(=O)N[C@@H]([C@H](C)CC)C(=O)O)CCC1=O	InChI=1S/C18H29NO4/c1-4-6-7-8-14-13(9-10-15(14)20)11-16(21)19-17(18(22)23)12(3)5-2/h6-7,12-14,17H,4-5,8-11H2,1-3H3,(H,19,21)(H,22,23)/p-1	C18H29NO4	IBZYPBGPOGJMBF-UHFFFAOYSA-M	Exists in many Foods including EVOO, but it is not EVOO marker
(-)-lactol	FDB030079	COc1cc(C[C@H]2CO[C@@H](O)[C@H]2Cc2ccc(O)c(OC)c2)ccc1O	InChI=1S/C20H24O6/c1-24-18-9-12(3-5-16(18)21)7-14-11-26-20(23)15(14)8-13-4-6-17(22)19(10-13)25-2/h3-6,9-10,14-15,20-23H,7-8,11H2,1-2H3	C20H24O6	AQTZWMJGAOIWFV-UHFFFAOYSA-N	Exists in many Foods including EVOO, but it is not EVOO marker
(-)-Maackiain	FDB015548	Oc1cc2c(cc1)[C@H]1Oc3cc4c(OCO4)cc3[C@H]1CO2	InChI=1S/C16H12O5/c17-8-1-2-9-12(3-8)18-6-11-10-4-14-15(20-7-19-14)5-13(10)21-16(9)11/h1-5,11,16-17H,6-7H2	C16H12O5	HUKSJTUUSUGIDC-UHFFFAOYSA-N	Exists in many Foods including EVOO, but it is not EVOO marker
(-)-maackiain-3-O-glucoside	FDB030080	[C@@H]12COc3c(ccc(O[C@@H]4O[C@H](CO)[C@@H](O)[C@H](O)[C@H]4O)c3)[C@@H]1Oc1cc3c(OCO3)cc21	InChI=1S/C22H22O10/c23-6-17-18(24)19(25)20(26)22(32-17)30-9-1-2-10-13(3-9)27-7-12-11-4-15-16(29-8-28-15)5-14(11)31-21(10)12/h1-5,12,17-26H,6-8H2/t12-,17+,18+,19-,20+,21-,22+/m0/s1	C22H22O10	VGSYCWGXBYZLLE-UHFFFAOYSA-N	Exists in many Foods including EVOO, but it is not EVOO marker
(-)-Matairesinol	FDB014417	CO[C@H]1C[C@H](C[C@H]2COC(=O)[C@@H]2C[C@H]2CC[C@@H](O)[C@H](C2)OC)CC[C@H]1O	InChI=1S/C20H34O6/c1-24-18-9-12(3-5-16(18)21)7-14-11-26-20(23)15(14)8-13-4-6-17(22)19(10-13)25-2/h12-19,21-22H,3-11H2,1-2H3	C20H34O6	ARQURIMKGVUGBH-UHFFFAOYSA-N	Exists in many Foods including EVOO, but it is not EVOO marker
(-)-medicarpin	FDB030081	COc1ccc2c(O[C@@H]3C2=COc2cc(O)ccc32)c1	InChI=1S/C16H12O4/c1-18-10-3-5-11-13-8-19-14-6-9(17)2-4-12(14)16(13)20-15(11)7-10/h2-8,16-17H,1H3	C16H12O4	UDCGPAFTXCAQPO-UHFFFAOYSA-N	Exists in many Foods including EVOO, but it is not EVOO marker
(-)-medicarpin-3-O-glucoside	FDB030082	[C@@H]12COc3c(ccc(O[C@@H]4O[C@H](CO)[C@@H](O)[C@H](O)[C@H]4O)c3)[C@@H]1Oc1c2ccc(OC)c1	InChI=1S/C22H24O9/c1-27-10-2-4-12-14-9-28-15-7-11(3-5-13(15)21(14)30-16(12)6-10)29-22-20(26)19(25)18(24)17(8-23)31-22/h2-7,14,17-26H,8-9H2,1H3/t14-,17+,18+,19-,20+,21-,22+/m0/s1	C22H24O9	PVEMGMOWXQUWRD-UHFFFAOYSA-N	EVOO Marker
(-)-Menthone	FDB013800	CC(C)[C@H]1CC[C@H](C)CC1=O	InChI=1S/C10H18O/c1-7(2)9-5-4-8(3)6-10(9)11/h7-9H,4-6H2,1-3H3	C10H18O	NFLGAXVYCFJBMK-UHFFFAOYSA-N	Exists in many Foods including EVOO, but it is not EVOO marker
(-)-phaseollidin	FDB030083	CC(=CCc1c(O)ccc2c1O[C@H]1[C@H]2COc2c1ccc(O)c2)C	InChI=1S/C20H20O4/c1-11(2)3-5-14-17(22)8-7-13-16-10-23-18-9-12(21)4-6-15(18)20(16)24-19(13)14/h3-4,6-9,16,20-22H,5,10H2,1-2H3	C20H20O4	OFWYIUYVHYPQNX-UHFFFAOYSA-N	Exists in many Foods including EVOO, but it is not EVOO marker
(-)-Pinoresinol	FDB001440	[C@@H]12CO[C@@H](c3ccc(O)c(OC)c3)[C@@H]1CO[C@H]2c1cc(OC)c(O[C@@H]2O[C@H](CO)[C@@H](O)[C@H](O)[C@H]2O)cc1	InChI=1S/C26H32O11/c1-32-18-7-12(3-5-16(18)28)24-14-10-35-25(15(14)11-34-24)13-4-6-17(19(8-13)33-2)36-26-23(31)22(30)21(29)20(9-27)37-26/h3-8,14-15,20-31H,9-11H2,1-2H3/t14-,15-,20-,21-,22+,23-,24+,25+,26-/m1/s1	C26H32O11	QLJNETOQFQXTLI-UHFFFAOYSA-N	EVOO Marker
(-)-sativan	FDB030084	COc1cc(OC)c(cc1)[C@H]1COc2c(C1)ccc(O)c2	InChI=1S/C17H18O4/c1-19-14-5-6-15(17(9-14)20-2)12-7-11-3-4-13(18)8-16(11)21-10-12/h3-6,8-9,12,18H,7,10H2,1-2H3	C17H18O4	TUXCLJQCYVCGDW-UHFFFAOYSA-N	Exists in many Foods including EVOO, but it is not EVOO marker
(-)-vestitol	FDB030085	COc1ccc([C@H]2COc3cc(O)ccc3C2)c(O)c1	InChI=1S/C16H16O4/c1-19-13-4-5-14(15(18)8-13)11-6-10-2-3-12(17)7-16(10)20-9-11/h2-5,7-8,11,17-18H,6,9H2,1H3	C16H16O4	XRVFNNUXNVWYTI-UHFFFAOYSA-N	Exists in many Foods including EVOO, but it is not EVOO marker
(+)-1(10),4-Cadinadiene	FDB013710	[C@@H]12C=C(C)CCC1=C(C)CC[C@H]2C(C)C	InChI=1S/C15H24/c1-10(2)13-8-6-12(4)14-7-5-11(3)9-15(13)14/h9-10,13,15H,5-8H2,1-4H3/t13-,15-/m0/s1	C15H24	FUCYIEXQVQJBKY-UHFFFAOYSA-N	Exists in many Foods including EVOO, but it is not EVOO marker
(+)-7-iso-jasmonate	FDB030070	CC/C=C/C[C@H]1[C@H](CC(=O)O)CCC1=O	InChI=1S/C12H18O3/c1-2-3-4-5-10-9(8-12(14)15)6-7-11(10)13/h3-4,9-10H,2,5-8H2,1H3,(H,14,15)/p-1	C12H18O3	ZNJFBWYDHIGLCU-UHFFFAOYSA-M	Exists in many Foods including EVOO, but it is not EVOO marker
(+)-cis-abscisic aldehyde	FDB030071	C(=C(\C)/C=C/[C@@]1(O)C(=CC(=O)CC1(C)C)C)/C=O	InChI=1S/C15H20O3/c1-11(6-8-16)5-7-15(18)12(2)9-13(17)10-14(15,3)4/h5-9,18H,10H2,1-4H3/b7-5+,11-6-/t15-/m1/s1	C15H20O3	RIKWDZWVHUIUAM-WXLRGLDMSA-N	Exists in many Foods including EVOO, but it is not EVOO marker
(+)-Cycloolivil	FDB006299	COc1cc2c(cc1O)[C@@H]([C@H](CO)[C@@](O)(CO)C2)c1cc(OC)c(O)cc1	InChI=1S/C20H24O7/c1-26-17-5-11(3-4-15(17)23)19-13-7-16(24)18(27-2)6-12(13)8-20(25,10-22)14(19)9-21/h3-7,14,19,21-25H,8-10H2,1-2H3	C20H24O7	KCIQZCNOUZCRGH-UHFFFAOYSA-N	EVOO Marker
(+)-marmesin	FDB030073	CC(C)(O)[C@H]1COc2cc3c(ccc(=O)o3)cc12	InChI=1S/C14H14O4/c1-14(2,16)10-7-17-12-6-11-8(5-9(10)12)3-4-13(15)18-11/h3-6,10,16H,7H2,1-2H3	C14H14O4	YGWFATZZDWWLRC-UHFFFAOYSA-N	Exists in many Foods including EVOO, but it is not EVOO marker
(+)-Neomenthol	FDB014500	CC(C)[C@@H]1CC[C@@H](C)C[C@@H]1O	InChI=1S/C10H20O/c1-7(2)9-5-4-8(3)6-10(9)11/h7-11H,4-6H2,1-3H3/t8-,9+,10+/m1/s1	C10H20O	NOOLISFMXDJSKH-UHFFFAOYSA-N	Exists in many Foods including EVOO, but it is not EVOO marker
(+)-Pinoresinol	FDB002760	COc1cc(ccc1O)[C@@H]1OC[C@@H]2[C@H]1CO[C@@H]2c1ccc(O)c(OC)c1	InChI=1S/C20H22O6/c1-23-17-7-11(3-5-15(17)21)19-13-9-26-20(14(13)10-25-19)12-4-6-16(22)18(8-12)24-2/h3-8,13-14,19-22H,9-10H2,1-2H3	C20H22O6	HGXBRUKMWQGOIE-UHFFFAOYSA-N	EVOO Marker
(+)-pulegone	FDB030074	[C@@H]1(C)CCC(=C(C)C)C(=O)C1	InChI=1S/C10H16O/c1-7(2)9-5-4-8(3)6-10(9)11/h8H,4-6H2,1-3H3/t8-/m1/s1	C10H16O	NZGWDASTMWDZIW-UHFFFAOYSA-N	Exists in many Foods including EVOO, but it is not EVOO marker
(1R,6R)-6-hydroxy-2-succinylcyclohexa-2,4-diene-1-carboxylate	FDB030089	[C@@H]1(O)C=CC=C(C(=O)CCC(=O)O)[C@H]1C(=O)O	InChI=1S/C11H12O6/c12-7(4-5-9(14)15)6-2-1-3-8(13)10(6)11(16)17/h1-3,8,10,13H,4-5H2,(H,14,15)(H,16,17)/t8-,10-/m1/s1	C11H12O6	QJYRAJSESKVEAE-UHFFFAOYSA-N	Exists in many Foods including EVOO, but it is not EVOO marker
(2-trans-6-trans)-farnesoate	FDB030091	C(=C(\C)/CCC=C(C)C)\CC/C(=C/C(=O)O)/C	InChI=1S/C15H24O2/c1-12(2)7-5-8-13(3)9-6-10-14(4)11-15(16)17/h7,9,11H,5-6,8,10H2,1-4H3,(H,16,17)/p-1/b13-9+,14-11+	C15H24O2	WJHFZYAELPOJIV-IJFRVEDASA-M	Exists in many Foods including EVOO, but it is not EVOO marker
(22α)-hydroxy-campest-4-en-3-one	FDB030096	CC(C)[C@H](C)C[C@H](O)[C@@H](C)[C@@H]1CC[C@H]2[C@@H]3CCC4=CC(=O)CC[C@]4(C)[C@@H]3CC[C@]12C	InChI=1S/C28H46O2/c1-17(2)18(3)15-26(30)19(4)23-9-10-24-22-8-7-20-16-21(29)11-13-27(20,5)25(22)12-14-28(23,24)6/h16-19,22-26,30H,7-15H2,1-6H3/t18-,19+,22?,23?,24?,25?,26+,27+,28-/m1/s1	C28H46O2	FMFAICDKESPFNH-UHFFFAOYSA-N	Exists in many Foods including EVOO, but it is not EVOO marker
(22α)-hydroxy-campesterol	FDB030097	CC(C)[C@@H](C)C[C@H](O)[C@H](C)[C@H]1CC[C@@H]2[C@@H]3CC=C4C[C@@H](O)CC[C@@]4(C)[C@@H]3CC[C@]12C	InChI=1S/C28H48O2/c1-17(2)18(3)15-26(30)19(4)23-9-10-24-22-8-7-20-16-21(29)11-13-27(20,5)25(22)12-14-28(23,24)6/h7,17-19,21-26,29-30H,8-16H2,1-6H3	C28H48O2	LSZJAIFORSLKOY-UHFFFAOYSA-N	Exists in many Foods including EVOO, but it is not EVOO marker
(22α)-hydroxy-cholestanol	FDB030098	CC(C)CC[C@H](O)[C@H](C)[C@@H]1CC[C@H]2[C@@H]3CC[C@H]4C[C@@H](O)CC[C@]4(C)[C@H]3CC[C@@]12C	InChI=1S/C27H48O2/c1-17(2)6-11-25(29)18(3)22-9-10-23-21-8-7-19-16-20(28)12-14-26(19,4)24(21)13-15-27(22,23)5/h17-25,28-29H,6-16H2,1-5H3	C27H48O2	IPYACDRNRIVGLI-UHFFFAOYSA-N	Exists in many Foods including EVOO, but it is not EVOO marker
(22α)-hydroxy-isofucosterol	FDB030099	C/C=C(\C[C@@H](O)[C@H](C)[C@H]1CC[C@H]2[C@H]3CC=C4C[C@@H](O)CC[C@]4(C)[C@@H]3CC[C@@]12C)/C(C)C	InChI=1S/C29H48O2/c1-7-20(18(2)3)16-27(31)19(4)24-10-11-25-23-9-8-21-17-22(30)12-14-28(21,5)26(23)13-15-29(24,25)6/h7-8,18-19,22-27,30-31H,9-17H2,1-6H3	C29H48O2	IYBGBNAVLWUPQU-UHFFFAOYSA-N	Exists in many Foods including EVOO, but it is not EVOO marker
(22α)-hydroxy-sitosterol	FDB030100	CC[C@H](C[C@H](O)[C@@H](C)[C@@H]1CC[C@H]2[C@H]3CC=C4C[C@@H](O)CC[C@@]4(C)[C@@H]3CC[C@@]12C)C(C)C	InChI=1S/C29H50O2/c1-7-20(18(2)3)16-27(31)19(4)24-10-11-25-23-9-8-21-17-22(30)12-14-28(21,5)26(23)13-15-29(24,25)6/h8,18-20,22-27,30-31H,7,9-17H2,1-6H3	C29H50O2	YCZQDKIUGZGCAN-UHFFFAOYSA-N	Exists in many Foods including EVOO, but it is not EVOO marker
(22R,23R)-22,23-dihydroxy-campest-4-en-3-one	FDB030093	CC(C)[C@@H](C)[C@@H](O)[C@@H](O)[C@H](C)[C@@H]1CC[C@@H]2[C@@H]3CCC4=CC(=O)CC[C@@]4(C)[C@H]3CC[C@]12C	InChI=1S/C28H46O3/c1-16(2)17(3)25(30)26(31)18(4)22-9-10-23-21-8-7-19-15-20(29)11-13-27(19,5)24(21)12-14-28(22,23)6/h15-18,21-26,30-31H,7-14H2,1-6H3	C28H46O3	PCLHVGYGQYOJEF-UHFFFAOYSA-N	Exists in many Foods including EVOO, but it is not EVOO marker
(22R,23R)-22,23-dihydroxycampesterol	FDB030094	CC(C)[C@H](C)[C@H](O)[C@@H](O)[C@@H](C)[C@@H]1CC[C@@H]2[C@H]3CC=C4C[C@@H](O)CC[C@]4(C)[C@H]3CC[C@]12C	InChI=1S/C28H48O3/c1-16(2)17(3)25(30)26(31)18(4)22-9-10-23-21-8-7-19-15-20(29)11-13-27(19,5)24(21)12-14-28(22,23)6/h7,16-18,20-26,29-31H,8-15H2,1-6H3	C28H48O3	UJGZOSZMMQGHPD-UHFFFAOYSA-N	Exists in many Foods including EVOO, but it is not EVOO marker
(22S,24R)-22-hydroxy-5α-ergostan-3-one	FDB030095	CC(C)[C@H](C)C[C@@H](O)[C@@H](C)[C@H]1CC[C@@H]2[C@H]3CC[C@@H]4CC(=O)CC[C@]4(C)[C@@H]3CC[C@]12C	InChI=1S/C28H48O2/c1-17(2)18(3)15-26(30)19(4)23-9-10-24-22-8-7-20-16-21(29)11-13-27(20,5)25(22)12-14-28(23,24)6/h17-20,22-26,30H,7-16H2,1-6H3	C28H48O2	XGIZPVUTLMXXTK-UHFFFAOYSA-N	Exists in many Foods including EVOO, but it is not EVOO marker
(24R)-Ergost-4-en-3-one	FDB018055	[C@@H]12CCC3=CC(=O)CC[C@]3(C)[C@H]1CC[C@]1(C)[C@H](CC[C@@H]21)[C@@H](C)CC[C@H](C)C(C)C	InChI=1S/C28H46O/c1-18(2)19(3)7-8-20(4)24-11-12-25-23-10-9-21-17-22(29)13-15-27(21,5)26(23)14-16-28(24,25)6/h17-20,23-26H,7-16H2,1-6H3/t19-,20-,23+,24-,25+,26+,27+,28-/m1/s1	C28H46O	QQIOPZFVTIHASB-UHFFFAOYSA-N	Exists in many Foods including EVOO, but it is not EVOO marker
(2E,6E)-Farnesol	FDB014516	CC(=CCC/C(=C/CC/C(=C/CO)/C)/C)C	InChI=1S/C15H26O/c1-13(2)7-5-8-14(3)9-6-10-15(4)11-12-16/h7,9,11,16H,5-6,8,10,12H2,1-4H3/b14-9+,15-11+	C15H26O	CRDAMVZIKSXKFV-YFVJMOTDSA-N	EVOO Marker
(2E)-2-butylidene-4-hydroxy-5-methyl-3(2H)-furanone	FDB030105	CCC/C=C/1\OC(=C(O)C1=O)C	InChI=1S/C9H12O3/c1-3-4-5-7-9(11)8(10)6(2)12-7/h5,10H,3-4H2,1-2H3/p-1	C9H12O3	JJPKPKGALPXILL-UHFFFAOYSA-M	Exists in many Foods including EVOO, but it is not EVOO marker
(2R,3R)-pinobanksin	FDB030110	O[C@@H]1[C@H](Oc2cc(O)cc(O)c2C1=O)c1ccccc1	InChI=1S/C15H12O5/c16-9-6-10(17)12-11(7-9)20-15(14(19)13(12)18)8-4-2-1-3-5-8/h1-7,14-17,19H/p-1	C15H12O5	SUYJZKRQHBQNCA-UHFFFAOYSA-M	EVOO Marker
(2S)-dihydrotricetin	FDB030116	Oc1cc(cc(O)c1O)[C@@H]1CC(=O)c2c(O1)cc(O)cc2O	InChI=1S/C15H12O7/c16-7-3-8(17)14-9(18)5-12(22-13(14)4-7)6-1-10(19)15(21)11(20)2-6/h1-4,12,16-17,19-21H,5H2/p-1	C15H12O7	USQXPEWRYWRRJD-UHFFFAOYSA-M	EVOO Marker
(2S)-pinocembrin	FDB030117	Oc1cc(O)c2C(=O)C[C@H](Oc2c1)c1ccccc1	InChI=1S/C15H12O4/c16-10-6-11(17)15-12(18)8-13(19-14(15)7-10)9-4-2-1-3-5-9/h1-7,13,16-17H,8H2/t13-/m0/s1	C15H12O4	URFCJEUYXNAHFI-UHFFFAOYSA-N	EVOO Marker
(3R)-Sophorol	FDB001446	[C@H]1(COc2c(ccc(O)c2)C1=O)c1c(O)cc2OCOc2c1	InChI=1S/C16H12O6/c17-8-1-2-9-13(3-8)20-6-11(16(9)19)10-4-14-15(5-12(10)18)22-7-21-14/h1-5,11,17-18H,6-7H2/t11-/m0/s1	C16H12O6	FAPWSAQOVOBPCP-UHFFFAOYSA-N	Exists in many Foods including EVOO, but it is not EVOO marker
(3S,5R,6R)-3,5-dihydroxy-6,7-didehydro-5,6-dihydro-12'-apo-β-caroten-12'-al	FDB030120	C(=C\C=C(/C)\C=C\C=C(/C)\C=C=C1C(C)(C)C[C@H](O)C[C@@]1(C)O)/C=C(\C)/C=O	InChI=1S/C25H34O3/c1-19(10-7-8-11-21(3)18-26)12-9-13-20(2)14-15-23-24(4,5)16-22(27)17-25(23,6)28/h7-14,18,22,27-28H,16-17H2,1-6H3/b8-7+,12-9+,19-10+,20-13+,21-11+/t15?,22-,25+/m0/s1	C25H34O3	MFDUGTOOXGORRX-IHGSGQFOSA-N	Exists in many Foods including EVOO, but it is not EVOO marker
(3S,5R,6S)-5,6-epoxy-3-hydroxy-5,6-dihydro-12'-apo-β-caroten-12'-al	FDB030121	C(=C\C=C(/C)\C=C\C=C(/C)\C=C\[C@@]12O[C@]1(C)C[C@@H](O)CC2(C)C)/C=C(/C)\C=O	InChI=1S/C25H34O3/c1-19(10-7-8-11-21(3)18-26)12-9-13-20(2)14-15-25-23(4,5)16-22(27)17-24(25,6)28-25/h7-15,18,22,27H,16-17H2,1-6H3/b8-7+,12-9+,15-14+,19-10+,20-13+,21-11+/t22-,24+,25-/m0/s1	C25H34O3	CAXVJDRXJFKYQP-WRBQLKEJSA-N	Exists in many Foods including EVOO, but it is not EVOO marker
(3S)-2,3-epoxy-2,3-dihydrosqualene	FDB030118	CC(=CCC/C(=C/CC/C(=C/CC/C=C(\C)/CC/C=C(\C)/CC[C@@H]1OC1(C)C)/C)/C)C	InChI=1S/C30H50O/c1-24(2)14-11-17-27(5)20-12-18-25(3)15-9-10-16-26(4)19-13-21-28(6)22-23-29-30(7,8)31-29/h14-16,20-21,29H,9-13,17-19,22-23H2,1-8H3/b25-15+,26-16+,27-20+,28-21+/t29-/m0/s1	C30H50O	QYIMSPSDBYKPPY-BANQPHDMSA-N	Exists in many Foods including EVOO, but it is not EVOO marker
(3S)-3-hydroxycyclocitral	FDB030119	[C@@H]1(O)CC(=C(C=O)C(C)(C)C1)C	InChI=1S/C10H16O2/c1-7-4-8(12)5-10(2,3)9(7)6-11/h6,8,12H,4-5H2,1-3H3/t8-/m1/s1	C10H16O2	SWPMTVXRLXPNDP-UHFFFAOYSA-N	Exists in many Foods including EVOO, but it is not EVOO marker
(3Z)-phytochromobilin	FDB030122	C/C=C\1/[C@@H](C)C(=O)N/C1=C\c1c(C)c(CCC(=O)O)c([nH]1)/C=C/1\N=C(/C=C/2\NC(=O)C(=C2C)C=C)C(=C1CCC(=O)O)C	InChI=1S/C33H36N4O6/c1-7-20-19(6)32(42)37-27(20)14-25-18(5)23(10-12-31(40)41)29(35-25)15-28-22(9-11-30(38)39)17(4)24(34-28)13-26-16(3)21(8-2)33(43)36-26/h7-8,13-15,19,35H,2,9-12H2,1,3-6H3,(H,36,43)(H,37,42)(H,38,39)(H,40,41)/p-2	C33H36N4O6	DKMLMZVDTGOEGU-UHFFFAOYSA-L	Exists in many Foods including EVOO, but it is not EVOO marker
(4-hydroxyphenyl)acetaldehyde	FDB030123	Oc1ccc(CC=O)cc1	InChI=1S/C8H8O2/c9-6-5-7-1-3-8(10)4-2-7/h1-4,6,10H,5H2	C8H8O2	IPRPPFIAVHPVJH-UHFFFAOYSA-N	Exists in many Foods including EVOO, but it is not EVOO marker
(5α)-campestan-3-one	FDB030127	CC(C)[C@H](C)CC[C@@H](C)[C@@H]1CC[C@H]2[C@H]3CC[C@H]4CC(=O)CC[C@@]4(C)[C@H]3CC[C@@]12C	InChI=1S/C28H48O/c1-18(2)19(3)7-8-20(4)24-11-12-25-23-10-9-21-17-22(29)13-15-27(21,5)26(23)14-16-28(24,25)6/h18-21,23-26H,7-17H2,1-6H3	C28H48O	DDJMOMHMVFXEQF-UHFFFAOYSA-N	Exists in many Foods including EVOO, but it is not EVOO marker
(5Z,8Z,11Z,14Z,17Z)-eicosapentaenoate	FDB030126	CC/C=C\C/C=C\C/C=C\C/C=C\C/C=C\CCCC(=O)O	InChI=1S/C20H30O2/c1-2-3-4-5-6-7-8-9-10-11-12-13-14-15-16-17-18-19-20(21)22/h3-4,6-7,9-10,12-13,15-16H,2,5,8,11,14,17-19H2,1H3,(H,21,22)/b4-3-,7-6-,10-9-,13-12-,16-15-	C20H30O2	JAZBEHYOTPTENJ-JLNKQSITSA-N	Exists in many Foods including EVOO, but it is not EVOO marker
(5Z)-(15S)-11-α-hydroxy-9,15-dioxoprosta-13-enoate	FDB030125	C(=C\C[C@H]1C(=O)C[C@@H](O)[C@@H]1/C=C/C(=O)CCCCC)\CCCC(=O)O	InChI=1S/C20H30O5/c1-2-3-6-9-15(21)12-13-17-16(18(22)14-19(17)23)10-7-4-5-8-11-20(24)25/h4,7,12-13,16-17,19,23H,2-3,5-6,8-11,14H2,1H3,(H,24,25)/p-1/b7-4-,13-12+/t16-,17-,19-/m1/s1	C20H30O5	YRTJDWROBKPZNV-ZQDYKODVSA-M	Exists in many Foods including EVOO, but it is not EVOO marker
(6aR,11aR)-3,9-Dihydroxypterocarpan	FDB017326	Oc1ccc2[C@@H]3COc4cc(O)ccc4[C@@H]3Oc2c1	InChI=1S/C15H12O4/c16-8-2-4-11-13(5-8)18-7-12-10-3-1-9(17)6-14(10)19-15(11)12/h1-6,12,15-17H,7H2	C15H12O4	ODMIEGVTNZNSLD-UHFFFAOYSA-N	Exists in many Foods including EVOO, but it is not EVOO marker
(6E)-8-hydroxygeraniol	FDB030129	C/C(=C\CC/C(=C/CO)/C)/CO	InChI=1S/C10H18O2/c1-9(6-7-11)4-3-5-10(2)8-12/h5-6,11-12H,3-4,7-8H2,1-2H3/b9-6+,10-5+	C10H18O2	PREUOUJFXMCMSJ-TXFIJWAUSA-N	Exists in many Foods including EVOO, but it is not EVOO marker
(6α)-hydroxycampestanol	FDB030130	CC(C)[C@H](C)CC[C@H](C)[C@H]1CC[C@H]2[C@H]3C[C@H](O)[C@H]4C[C@@H](O)CC[C@@]4(C)[C@H]3CC[C@@]12C	InChI=1S/C28H50O2/c1-17(2)18(3)7-8-19(4)22-9-10-23-21-16-26(30)25-15-20(29)11-13-28(25,6)24(21)12-14-27(22,23)5/h17-26,29-30H,7-16H2,1-6H3	C28H50O2	XOCKKQKIUYNBRG-UHFFFAOYSA-N	Exists in many Foods including EVOO, but it is not EVOO marker
(9R,10S)-dihydroxystearate	FDB030131	CCCCCCCC[C@@H](O)[C@H](O)CCCCCCCC(=O)O	InChI=1S/C18H36O4/c1-2-3-4-5-7-10-13-16(19)17(20)14-11-8-6-9-12-15-18(21)22/h16-17,19-20H,2-15H2,1H3,(H,21,22)/p-1	C18H36O4	VACHUYIREGFMSP-UHFFFAOYSA-M	Exists in many Foods including EVOO, but it is not EVOO marker
(9S,10E,12Z)-9-hydroperoxy-10,12-octadecadienoate	FDB030132	C(=C\C=C\[C@H](CCCCCCCC(=O)O)OO)\CCCCC	InChI=1S/C18H32O4/c1-2-3-4-5-6-8-11-14-17(22-21)15-12-9-7-10-13-16-18(19)20/h6,8,11,14,17,21H,2-5,7,9-10,12-13,15-16H2,1H3,(H,19,20)/p-1/b8-6-,14-11+/t17-/m1/s1	C18H32O4	JGUNZIWGNMQSBM-ZJHFMPGASA-M	Exists in many Foods including EVOO, but it is not EVOO marker
(9Z,11E,14Z)-(13S)-hydroperoxyoctadeca-(9,11,14)-trienoate	FDB030137	CCC/C=C/[C@H](OO)/C=C/C=C/CCCCCCCC(=O)O	InChI=1S/C18H30O4/c1-2-3-11-14-17(22-21)15-12-9-7-5-4-6-8-10-13-16-18(19)20/h7,9,11-12,14-15,17,21H,2-6,8,10,13,16H2,1H3,(H,19,20)/p-1	C18H30O4	UKAYSZOBJMGOTG-UHFFFAOYSA-M	Exists in many Foods including EVOO, but it is not EVOO marker
(9Z,11E)-(13S)-13-hydroperoxyoctadeca-9,11-dienoate	FDB030136	CCCCC[C@H](OO)/C=C/C=C\CCCCCCCC(=O)O	InChI=1S/C18H32O4/c1-2-3-11-14-17(22-21)15-12-9-7-5-4-6-8-10-13-16-18(19)20/h7,9,12,15,17,21H,2-6,8,10-11,13-14,16H2,1H3,(H,19,20)/b9-7-,15-12+/t17-/m0/s1	C18H32O4	JDSRHVWSAMTSSN-BSZOFBHHSA-N	Exists in many Foods including EVOO, but it is not EVOO marker
(9Z)-(13S)-12,13-epoxyoctadeca-9,11-dienoate	FDB030134	CCCCC[C@@H]1O/C/1=C\C=C\CCCCCCCC(=O)O	InChI=1S/C18H30O3/c1-2-3-10-13-16-17(21-16)14-11-8-6-4-5-7-9-12-15-18(19)20/h8,11,14,16H,2-7,9-10,12-13,15H2,1H3,(H,19,20)/p-1	C18H30O3	ZFVKKBAQVWQQHP-UHFFFAOYSA-M	Exists in many Foods including EVOO, but it is not EVOO marker
(9Z)-12-oxo-dodec-9-enoate	FDB030135	OC(=O)CCCCCCC/C=C/CC=O	InChI=1S/C12H20O3/c13-11-9-7-5-3-1-2-4-6-8-10-12(14)15/h5,7,11H,1-4,6,8-10H2,(H,14,15)/p-1	C12H20O3	KIHXTOVLSZRTHJ-UHFFFAOYSA-M	Exists in many Foods including EVOO, but it is not EVOO marker
(E)-3-(4-Hydroxyphenyl)-2-propenal	FDB020845	Oc1ccc(/C=C/C=O)cc1	InChI=1S/C9H8O2/c10-7-1-2-8-3-5-9(11)6-4-8/h1-7,11H/b2-1+	C9H8O2	CJXMVKYNVIGQBS-OWOJBTEDSA-N	Exists in many Foods including EVOO, but it is not EVOO marker
(S)-2,3-dihydrodipicolinate	FDB030155	[C@H]1(CC=CC(=N1)C(=O)O)C(=O)O	InChI=1S/C7H7NO4/c9-6(10)4-2-1-3-5(8-4)7(11)12/h1-2,5H,3H2,(H,9,10)(H,11,12)/p-2/t5-/m0/s1	C7H7NO4	UWOCFOFVIBZJGH-UHFFFAOYSA-L	Exists in many Foods including EVOO, but it is not EVOO marker
(S)-2,3,4,5-tetrahydrodipicolinate	FDB030154	OC(=O)[C@H]1CCCC(=N1)C(=O)O	InChI=1S/C7H9NO4/c9-6(10)4-2-1-3-5(8-4)7(11)12/h4H,1-3H2,(H,9,10)(H,11,12)/p-2	C7H9NO4	CXMBCXQHOXUCEO-UHFFFAOYSA-L	Exists in many Foods including EVOO, but it is not EVOO marker
(S)-coclaurine	FDB030166	COc1cc2c(cc1O)[C@H](Cc1ccc(O)cc1)NCC2	InChI=1S/C17H19NO3/c1-21-17-9-12-6-7-18-15(14(12)10-16(17)20)8-11-2-4-13(19)5-3-11/h2-5,9-10,15,18-20H,6-8H2,1H3	C17H19NO3	LVVKXRQZSRUVPY-UHFFFAOYSA-N	Exists in many Foods including EVOO, but it is not EVOO marker
(S)-corytuberine	FDB030167	COc1ccc2C[C@H]3N(C)CCc4cc(OC)c(O)c(c34)c2c1O	InChI=1S/C19H21NO4/c1-20-7-6-11-9-14(24-3)19(22)17-15(11)12(20)8-10-4-5-13(23-2)18(21)16(10)17/h4-5,9,12,21-22H,6-8H2,1-3H3	C19H21NO4	WHFUDAOCYRYAKQ-UHFFFAOYSA-N	Exists in many Foods including EVOO, but it is not EVOO marker
(S)-dihydrodaidzein	FDB030168	Oc1ccc(cc1)[C@H]1COc2c(ccc(O)c2)C1=O	InChI=1S/C15H12O4/c16-10-3-1-9(2-4-10)13-8-19-14-7-11(17)5-6-12(14)15(13)18/h1-7,13,16-17H,8H2	C15H12O4	JHYXBPPMXZIHKG-UHFFFAOYSA-N	Exists in many Foods including EVOO, but it is not EVOO marker
(S)-N-methylcoclaurine	FDB030172	COc1cc2c(cc1O)[C@H](Cc1ccc(O)cc1)N(C)CC2	InChI=1S/C18H21NO3/c1-19-8-7-13-10-18(22-2)17(21)11-15(13)16(19)9-12-3-5-14(20)6-4-12/h3-6,10-11,16,20-21H,7-9H2,1-2H3	C18H21NO3	BOKVLBSSPUTWLV-UHFFFAOYSA-N	Exists in many Foods including EVOO, but it is not EVOO marker
(S)-Naringenin	FDB000678	[C@H]1(CC(=O)c2c(O1)cc(O)cc2O)c1ccc(O)cc1	InChI=1S/C15H12O5/c16-9-3-1-8(2-4-9)13-7-12(19)15-11(18)5-10(17)6-14(15)20-13/h1-6,13,16-18H,7H2/t13-/m0/s1	C15H12O5	FTVWIRXFELQLPI-UHFFFAOYSA-N	EVOO Marker
(S)-Reticuline	FDB002089	COc1c(O)cc(C[C@@H]2N(C)CCc3cc(OC)c(O)cc23)cc1	InChI=1S/C19H23NO4/c1-20-7-6-13-10-19(24-3)17(22)11-14(13)15(20)8-12-4-5-18(23-2)16(21)9-12/h4-5,9-11,15,21-22H,6-8H2,1-3H3	C19H23NO4	BHLYRWXGMIUIHG-UHFFFAOYSA-N	Exists in many Foods including EVOO, but it is not EVOO marker
(S)-scoulerine	FDB030176	[C@@H]12Cc3c(CN1CCc1cc(OC)c(O)cc21)c(O)c(OC)cc3	InChI=1S/C19H21NO4/c1-23-17-4-3-11-7-15-13-9-16(21)18(24-2)8-12(13)5-6-20(15)10-14(11)19(17)22/h3-4,8-9,15,21-22H,5-7,10H2,1-2H3/t15-/m0/s1	C19H21NO4	KNWVMRVOBAFFMH-UHFFFAOYSA-N	Exists in many Foods including EVOO, but it is not EVOO marker
1-(3,4-Dihydroxyphenyl)-1,2-ethanediol	FDB013147	OC[C@H](O)c1cc(O)c(O)cc1	InChI=1S/C8H10O4/c9-4-8(12)5-1-2-6(10)7(11)3-5/h1-3,8-12H,4H2	C8H10O4	MTVWFVDWRVYDOR-UHFFFAOYSA-N	EVOO Marker
1-hydroxylycopene	FDB030248	CC(=CCC/C(=C/C=C/C(=C\C=C\C(=C\C=C\C=C(/C)\C=C\C=C(/C)\C=C\C=C(/C)\CCCC(C)(C)O)\C)/C)/C)C	InChI=1S/C40H58O/c1-33(2)19-13-22-36(5)25-16-28-37(6)26-14-23-34(3)20-11-12-21-35(4)24-15-27-38(7)29-17-30-39(8)31-18-32-40(9,10)41/h11-12,14-17,19-21,23-30,41H,13,18,22,31-32H2,1-10H3/b12-11+,23-14+,24-15+,28-16+,29-17+,34-20+,35-21+,36-25+,37-26+,38-27+,39-30+	C40H58O	CNYVJTJLUKKCGM-RGGGOQHISA-N	Exists in many Foods including EVOO, but it is not EVOO marker
1-palmitoyl-2-linoleoyl-phosphatidylcholine	FDB030253	CCCCCCCCCCCCCCCC(=O)OC[C@H](CO[P@](=O)(O)OCC[N+](C)(C)C)OC(=O)CCCCCCC/C=C\C/C=C\CCCCC	InChI=1S/C42H80NO8P/c1-6-8-10-12-14-16-18-20-21-23-25-27-29-31-33-35-42(45)51-40(39-50-52(46,47)49-37-36-43(3,4)5)38-48-41(44)34-32-30-28-26-24-22-19-17-15-13-11-9-7-2/h14,16,20-21,40H,6-13,15,17-19,22-39H2,1-5H3/b16-14-,21-20-/t40-/m1/s1	C42H80NO8P	JLPULHDHAOZNQI-AKMCNLDWSA-N	Exists in many Foods including EVOO, but it is not EVOO marker
1,10-dihydro-1,10-dihydroxyfluoren-9-one	FDB030183	O[C@H]1C=CC=C2c3ccccc3C(=O)[C@@]12O	InChI=1S/C13H10O3/c14-11-7-3-6-10-8-4-1-2-5-9(8)12(15)13(10,11)16/h1-7,11,14,16H	C13H10O3	CZWUUOGKBHOBEC-UHFFFAOYSA-N	Exists in many Foods including EVOO, but it is not EVOO marker
1,3-dihydroxy-N-methylacridone	FDB030189	Cn1c2ccccc2c(=O)c2c(O)cc(O)cc12	InChI=1S/C14H11NO3/c1-15-10-5-3-2-4-9(10)14(18)13-11(15)6-8(16)7-12(13)17/h2-7,16-17H,1H3	C14H11NO3	GDALETGZDYOOGB-UHFFFAOYSA-N	Exists in many Foods including EVOO, but it is not EVOO marker
1,4-Benzoquinone	FDB005755	O=C1C=CC(=O)C=C1	InChI=1S/C6H4O2/c7-5-1-2-6(8)4-3-5/h1-4H	C6H4O2	AZQWKYJCGOJGHM-UHFFFAOYSA-N	EVOO Marker
1,4-dihydroxy-2-naphthoate	FDB030191	OC(=O)c1c(O)c2ccccc2c(O)c1	InChI=1S/C11H8O4/c12-9-5-8(11(14)15)10(13)7-4-2-1-3-6(7)9/h1-5,12-13H,(H,14,15)	C11H8O4	VOJUXHHACRXLTD-UHFFFAOYSA-N	Exists in many Foods including EVOO, but it is not EVOO marker
1,5-anhydro-D-mannitol	FDB030193	OC[C@@H]1OC[C@H](O)[C@@H](O)[C@@H]1O	InChI=1S/C6H12O5/c7-1-4-6(10)5(9)3(8)2-11-4/h3-10H,1-2H2	C6H12O5	MPCAJMNYNOGXPB-UHFFFAOYSA-N	Exists in many Foods including EVOO, but it is not EVOO marker
1'-hydroxy-γ-carotene	FDB030182	C/C(=C\C=C/C(=C/C=C/C(=C/C=C/C=C(/C)\C=C/C=C(/C)\C=C/C1=C(C)CCCC1(C)C)/C)/C)/CCCC(C)(C)O	InChI=1S/C40H58O/c1-32(20-13-22-34(3)23-14-24-35(4)26-16-31-40(9,10)41)18-11-12-19-33(2)21-15-25-36(5)28-29-38-37(6)27-17-30-39(38,7)8/h11-15,18-25,28-29,41H,16-17,26-27,30-31H2,1-10H3	C40H58O	DROCAXVXABCPBS-UHFFFAOYSA-N	Exists in many Foods including EVOO, but it is not EVOO marker
10-Formyltetrahydrofolic acid	FDB022345	Nc1nc(=O)c2c(NC[C@H](CN(C=O)c3ccc(cc3)C(=O)N[C@@H](CCC(=O)O)C(=O)O)N2)[nH]1	InChI=1S/C20H23N7O7/c21-20-25-16-15(18(32)26-20)23-11(7-22-16)8-27(9-28)12-3-1-10(2-4-12)17(31)24-13(19(33)34)5-6-14(29)30/h1-4,9,11,13,23H,5-8H2,(H,24,31)(H,29,30)(H,33,34)(H4,21,22,25,26,32)/t11?,13-/m0/s1	C20H23N7O7	AUFGTPPARQZWDO-UHFFFAOYSA-N	Exists in many Foods including EVOO, but it is not EVOO marker
12-oxo-cis-10,15-phytodienoate	FDB030258	CC/C=C/C[C@H]1[C@H](CCCCCCCC(=O)O)C=CC1=O	InChI=1S/C18H28O3/c1-2-3-7-11-16-15(13-14-17(16)19)10-8-5-4-6-9-12-18(20)21/h3,7,13-16H,2,4-6,8-12H2,1H3,(H,20,21)/p-1	C18H28O3	PMTMAFAPLCGXGK-UHFFFAOYSA-M	Exists in many Foods including EVOO, but it is not EVOO marker
12,13(S)-epoxylinolenate	FDB030257	CC/C=C/C[C@@H]1O/C/1=C\C=C\CCCCCCCC(=O)O	InChI=1S/C18H28O3/c1-2-3-10-13-16-17(21-16)14-11-8-6-4-5-7-9-12-15-18(19)20/h3,8,10-11,14,16H,2,4-7,9,12-13,15H2,1H3,(H,19,20)/p-1	C18H28O3	YZBZORUZOSCZRN-UHFFFAOYSA-M	Exists in many Foods including EVOO, but it is not EVOO marker
13(S)-Hydroperoxylinolenic acid	FDB001431	CC/C=C\C[C@H](OO)/C=C/C=C\CCCCCCCC(=O)O	InChI=1S/C18H30O4/c1-2-3-11-14-17(22-21)15-12-9-7-5-4-6-8-10-13-16-18(19)20/h3,7,9,11-12,15,17,21H,2,4-6,8,10,13-14,16H2,1H3,(H,19,20)/b9-7-,11-3-,15-12+/t17-/m0/s1	C18H30O4	UYQGVDXDXBAABN-JDTPQGGVSA-N	Exists in many Foods including EVOO, but it is not EVOO marker
14-demethyllanosterol	FDB030261	C[C@H](CCC=C(C)C)[C@H]1CC=C2C3=C(CC[C@]12C)[C@@]1(C)CC[C@@H](O)C(C)(C)[C@H]1CC3	InChI=1S/C29H46O/c1-19(2)9-8-10-20(3)22-12-13-23-21-11-14-25-27(4,5)26(30)16-18-29(25,7)24(21)15-17-28(22,23)6/h9,13,20,22,25-26,30H,8,10-12,14-18H2,1-7H3	C29H46O	LFQXEZVYNCBVDO-UHFFFAOYSA-N	Exists in many Foods including EVOO, but it is not EVOO marker
14-hydroxylanosterol	FDB030262	C[C@@H](CCC=C(C)C)[C@@H]1CC[C@@]2(CO)C3=C(CC[C@]12C)[C@@]1(C)CC[C@H](O)C(C)(C)[C@@H]1CC3	InChI=1S/C30H50O2/c1-20(2)9-8-10-21(3)22-14-18-30(19-31)24-11-12-25-27(4,5)26(32)15-16-28(25,6)23(24)13-17-29(22,30)7/h9,21-22,25-26,31-32H,8,10-19H2,1-7H3	C30H50O2	DWVYYKFZEDMMPU-UHFFFAOYSA-N	Exists in many Foods including EVOO, but it is not EVOO marker
14-oxolanosterol	FDB030263	C[C@@H](CCC=C(C)C)[C@H]1CC[C@@]2(C=O)C3=C(CC[C@]12C)[C@]1(C)CC[C@H](O)C(C)(C)[C@@H]1CC3	InChI=1S/C30H48O2/c1-20(2)9-8-10-21(3)22-14-18-30(19-31)24-11-12-25-27(4,5)26(32)15-16-28(25,6)23(24)13-17-29(22,30)7/h9,19,21-22,25-26,32H,8,10-18H2,1-7H3	C30H48O2	PGGIMLIQOHYFIS-UHFFFAOYSA-N	Exists in many Foods including EVOO, but it is not EVOO marker
15,15'-dihydroxy-β-carotene	FDB030264	C/C(=C\C=C\C(=C\[C@@H](O)[C@@H](O)/C=C(\C)/C=C/C=C(\C)/C=C/C1=C(C)CCCC1(C)C)\C)/C=C/C1=C(C)CCCC1(C)C	InChI=1S/C40H58O2/c1-29(21-23-35-33(5)19-13-25-39(35,7)8)15-11-17-31(3)27-37(41)38(42)28-32(4)18-12-16-30(2)22-24-36-34(6)20-14-26-40(36,9)10/h11-12,15-18,21-24,27-28,37-38,41-42H,13-14,19-20,25-26H2,1-10H3/b17-11+,18-12+,23-21+,24-22+,29-15+,30-16+,31-27+,32-28+	C40H58O2	LAMXZCLZRAUDED-WDJSDFAOSA-N	Exists in many Foods including EVOO, but it is not EVOO marker
15,9'-di-cis-phytofluene	FDB030265	CC(=CCC/C(=C/CC/C(=C/CC/C(=C/C=C\C=C(/C)\C=C\C=C(\C)/CC/C=C(\C)/CCC=C(C)C)/C)/C)/C)C	InChI=1S/C40H62/c1-33(2)19-13-23-37(7)27-17-31-39(9)29-15-25-35(5)21-11-12-22-36(6)26-16-30-40(10)32-18-28-38(8)24-14-20-34(3)4/h11-12,15,19-22,25,27-30H,13-14,16-18,23-24,26,31-32H2,1-10H3/b12-11-,25-15+,35-21+,36-22+,37-27+,38-28+,39-29-,40-30+	C40H62	OVSVTCFNLSGAMM-IQEMYQFOSA-N	Exists in many Foods including EVOO, but it is not EVOO marker
16-feruloyloxypalmitate	FDB030271	COc1cc(/C=C\C(=O)OCCCCCCCCCCCCCCCC(=O)O)ccc1O	InChI=1S/C26H40O6/c1-31-24-21-22(16-18-23(24)27)17-19-26(30)32-20-14-12-10-8-6-4-2-3-5-7-9-11-13-15-25(28)29/h16-19,21,27H,2-15,20H2,1H3,(H,28,29)/p-1	C26H40O6	DCZDUZNVOVFUCD-UHFFFAOYSA-M	Exists in many Foods including EVOO, but it is not EVOO marker
16-Hydroxy-hexadecanoic acid	FDB001611	OCCCCCCCCCCCCCCCC(=O)O	InChI=1S/C16H32O3/c17-15-13-11-9-7-5-3-1-2-4-6-8-10-12-14-16(18)19/h17H,1-15H2,(H,18,19)	C16H32O3	UGAGPNKCDRTDHP-UHFFFAOYSA-N	Exists in many Foods including EVOO, but it is not EVOO marker
16-oxo-palmitate	FDB030272	OC(=O)CCCCCCCCCCCCCCC=O	InChI=1S/C16H30O3/c17-15-13-11-9-7-5-3-1-2-4-6-8-10-12-14-16(18)19/h15H,1-14H2,(H,18,19)/p-1	C16H30O3	NKVUEIHJDGURIA-UHFFFAOYSA-M	Exists in many Foods including EVOO, but it is not EVOO marker
16, 17-dihydro-16α, 17-dihydroxy GA9	FDB030269	[C@@H]12C[C@@]3(C[C@]1(O)CO)[C@@H](CC2)[C@]12CCC[C@](C)(C(=O)O1)[C@H]2[C@@H]3C(=O)O	InChI=1S/C19H26O6/c1-16-5-2-6-19(25-15(16)23)11-4-3-10-7-17(11,8-18(10,24)9-20)12(13(16)19)14(21)22/h10-13,20,24H,2-9H2,1H3,(H,21,22)/p-1/t10-,11-,12-,13-,16+,17-,18+,19?/m1/s1	C19H26O6	OXEMPUBMLFVGQQ-UHFFFAOYSA-M	Exists in many Foods including EVOO, but it is not EVOO marker
16α, 17-epoxy gibberellin A12	FDB030273	[C@@H]12C[C@@]3(C[C@@]41CO4)[C@@H](CC2)[C@]1(C)CCC[C@@](C)(C(=O)O)[C@H]1[C@@H]3C(=O)O	InChI=1S/C20H28O5/c1-17-6-3-7-18(2,16(23)24)14(17)13(15(21)22)19-8-11(4-5-12(17)19)20(9-19)10-25-20/h11-14H,3-10H2,1-2H3,(H,21,22)(H,23,24)/p-2/t11-,12?,13-,14?,17+,18-,19-,20+/m1/s1	C20H28O5	HURSLIFUDKOZCY-UHFFFAOYSA-L	Exists in many Foods including EVOO, but it is not EVOO marker
16α, 17-epoxy gibberellin A9	FDB030275	[C@@H]12C[C@@]3(C[C@@]41CO4)[C@@H](CC2)[C@]12CCC[C@](C)(C(=O)O1)[C@H]2[C@@H]3C(=O)O	InChI=1S/C19H24O5/c1-16-5-2-6-19(24-15(16)22)11-4-3-10-7-17(11,8-18(10)9-23-18)12(13(16)19)14(20)21/h10-13H,2-9H2,1H3,(H,20,21)/p-1/t10-,11-,12-,13-,16+,17-,18+,19?/m1/s1	C19H24O5	PXYCXLNQKAEBRB-UHFFFAOYSA-M	Exists in many Foods including EVOO, but it is not EVOO marker
17-O-acetylnorajmaline	FDB030276	CC[C@@H]1[C@@H](O)N2[C@@H]3C[C@@]45[C@@H](Nc6ccccc46)[C@H]2C[C@H]1[C@H]3[C@H]5OC(=O)C	InChI=1S/C21H26N2O3/c1-3-11-12-8-15-18-21(13-6-4-5-7-14(13)22-18)9-16(23(15)20(11)25)17(12)19(21)26-10(2)24/h4-7,11-12,15-20,22,25H,3,8-9H2,1-2H3	C21H26N2O3	VAOXSMUPPRUEKF-UHFFFAOYSA-N	Exists in many Foods including EVOO, but it is not EVOO marker
17-O-deacetylvindoline	FDB030277	CC[C@]12C=CC[N+]3CC[C@@]4([C@H](N(C)c5c4ccc(OC)c5)[C@](O)([C@H]1O)C(=O)OC)[C@@H]23	InChI=1S/C23H30N2O5/c1-5-21-9-6-11-25-12-10-22(17(21)25)15-8-7-14(29-3)13-16(15)24(2)18(22)23(28,19(21)26)20(27)30-4/h6-9,13,17-19,26,28H,5,10-12H2,1-4H3/q+1	C23H30N2O5	UGWNULLIAGYONC-UHFFFAOYSA-N	Exists in many Foods including EVOO, but it is not EVOO marker
17-α-hydroxypregnenolone	FDB030278	[C@@H]12CC[C@](O)(C(=O)C)[C@@]1(C)CC[C@H]1[C@H]2CC=C2C[C@@H](O)CC[C@]12C	InChI=1S/C21H32O3/c1-13(22)21(24)11-8-18-16-5-4-14-12-15(23)6-9-19(14,2)17(16)7-10-20(18,21)3/h4,15-18,23-24H,5-12H2,1-3H3/t15-,16+,17-,18-,19-,20-,21-/m0/s1	C21H32O3	JERGUCIJOXJXHF-UHFFFAOYSA-N	Exists in many Foods including EVOO, but it is not EVOO marker
17β-estradiol	FDB030279	[C@@H]12CC[C@H](O)[C@@]1(C)CC[C@@H]1c3c(CC[C@@H]21)cc(O)cc3	InChI=1S/C18H24O2/c1-18-9-8-14-13-5-3-12(19)10-11(13)2-4-15(14)16(18)6-7-17(18)20/h3,5,10,14-17,19-20H,2,4,6-9H2,1H3/t14-,15-,16+,17+,18+/m1/s1	C18H24O2	VOXZDWNPVJITMN-UHFFFAOYSA-N	Exists in many Foods including EVOO, but it is not EVOO marker
18-hydroxyoleate	FDB030280	OCCCCCCCC/C=C/CCCCCCCC(=O)O	InChI=1S/C18H34O3/c19-17-15-13-11-9-7-5-3-1-2-4-6-8-10-12-14-16-18(20)21/h1-2,19H,3-17H2,(H,20,21)/p-1	C18H34O3	LQUHZVLTTWMBTO-UHFFFAOYSA-M	Exists in many Foods including EVOO, but it is not EVOO marker
18-oxo-oleate	FDB030281	OC(=O)CCCCCCC/C=C/CCCCCCCC=O	InChI=1S/C18H32O3/c19-17-15-13-11-9-7-5-3-1-2-4-6-8-10-12-14-16-18(20)21/h1-2,17H,3-16H2,(H,20,21)/p-1	C18H32O3	SNOSCANYFCXCGY-UHFFFAOYSA-M	Exists in many Foods including EVOO, but it is not EVOO marker
19-Hydroxyandrost-4-ene-3,17-dione	FDB023272	[C@@H]12CCC(=O)[C@@]1(C)CC[C@H]1[C@H]2CCC2=CC(=O)CC[C@]12CO	InChI=1S/C19H26O3/c1-18-8-7-16-14(15(18)4-5-17(18)22)3-2-12-10-13(21)6-9-19(12,16)11-20/h10,14-16,20H,2-9,11H2,1H3/t14-,15-,16-,18-,19+/m0/s1	C19H26O3	XGUHPTGEXRHMQQ-UHFFFAOYSA-N	Exists in many Foods including EVOO, but it is not EVOO marker
19-Hydroxytestosterone	FDB024071	[C@H]12CC[C@H](O)[C@@]1(C)CC[C@H]1[C@H]2CCC2=CC(=O)CC[C@]12CO	InChI=1S/C19H28O3/c1-18-8-7-16-14(15(18)4-5-17(18)22)3-2-12-10-13(21)6-9-19(12,16)11-20/h10,14-17,20,22H,2-9,11H2,1H3/t14-,15?,16?,17-,18-,19+/m0/s1	C19H28O3	YLTCTXBDDHSLCS-UHFFFAOYSA-N	Exists in many Foods including EVOO, but it is not EVOO marker
19-oxo-testosterone	FDB030283	[C@@H]12CC[C@H](O)[C@@]1(C)CC[C@H]1[C@H]2CCC2=CC(=O)CC[C@]12C=O	InChI=1S/C19H26O3/c1-18-8-7-16-14(15(18)4-5-17(18)22)3-2-12-10-13(21)6-9-19(12,16)11-20/h10-11,14-17,22H,2-9H2,1H3/t14-,15-,16-,17-,18-,19+/m0/s1	C19H26O3	TXNCGXATKOMEQC-UHFFFAOYSA-N	Exists in many Foods including EVOO, but it is not EVOO marker
19-oxoandrostenedione	FDB030284	C[C@@]12CC[C@@H]3[C@@H](CCC4=CC(=O)CC[C@]34C=O)[C@@H]1CCC2=O	InChI=1S/C19H24O3/c1-18-8-7-16-14(15(18)4-5-17(18)22)3-2-12-10-13(21)6-9-19(12,16)11-20/h10-11,14-16H,2-9H2,1H3	C19H24O3	XRCFMDPVHKVRDJ-UHFFFAOYSA-N	Exists in many Foods including EVOO, but it is not EVOO marker
2-(4-Hydroxyphenyl)ethanol (Tyrosol)	FDB012695	OCCc1ccc(O)cc1	InChI=1S/C8H10O2/c9-6-5-7-1-3-8(10)4-2-7/h1-4,9-10H,5-6H2	C8H10O2	YCCILVSKPBXVIP-UHFFFAOYSA-N	EVOO Marker
2-18:2(9Z,12Z)-lysophosphatidylcholine	FDB030316	CCCCC/C=C\C/C=C\CCCCCCCC(=O)OC[C@@H](O)CO[P@@](=O)(O)OCC[N+](C)(C)C	InChI=1S/C26H50NO7P/c1-5-6-7-8-9-10-11-12-13-14-15-16-17-18-19-20-26(29)32-23-25(28)24-34-35(30,31)33-22-21-27(2,3)4/h9-10,12-13,25,28H,5-8,11,14-24H2,1-4H3/b10-9-,13-12-/t25-/m1/s1	C26H50NO7P	SPJFYYJXNPEZDW-UTJQPWESSA-N	Exists in many Foods including EVOO, but it is not EVOO marker
2-chloro-trans-dienelactone	FDB030329	C(=C\1/OC(=O)C(=C1)Cl)/C(=O)O	InChI=1S/C6H3ClO4/c7-4-1-3(2-5(8)9)11-6(4)10/h1-2H,(H,8,9)/p-1/b3-2-	C6H3ClO4	ADSGHWJRPOXXTD-IHWYPQMZSA-M	Exists in many Foods including EVOO, but it is not EVOO marker
2-cis-abscisate	FDB030331	C/C(=C/C(=O)O)/C=C/[C@@]1(O)C(=CC(=O)CC1(C)C)C	InChI=1S/C15H20O4/c1-10(7-13(17)18)5-6-15(19)11(2)8-12(16)9-14(15,3)4/h5-8,19H,9H2,1-4H3,(H,17,18)/p-1	C15H20O4	JLIDBLDQVAYHNE-UHFFFAOYSA-M	Exists in many Foods including EVOO, but it is not EVOO marker
2-cis,4-trans-xanthoxin	FDB030330	C(=C(\C)/C=C/[C@@]12O[C@]1(C)C[C@@H](O)CC2(C)C)/C=O	InChI=1S/C15H22O3/c1-11(6-8-16)5-7-15-13(2,3)9-12(17)10-14(15,4)18-15/h5-8,12,17H,9-10H2,1-4H3/b7-5+,11-6-/t12-,14+,15-/m0/s1	C15H22O3	ZTALKMXOHWQNIA-WXLRGLDMSA-N	Exists in many Foods including EVOO, but it is not EVOO marker
2-hydroxy-3-butenylglucosinolate	FDB030333	OC[C@H]1O[C@@H](S/C(=N\OS(=O)(=O)O)/C[C@H](O)C=C)[C@H](O)[C@@H](O)[C@@H]1O	InChI=1S/C11H19NO10S2/c1-2-5(14)3-7(12-22-24(18,19)20)23-11-10(17)9(16)8(15)6(4-13)21-11/h2,5-6,8-11,13-17H,1,3-4H2,(H,18,19,20)/p-1	C11H19NO10S2	MYHSVHWQEVDFQT-UHFFFAOYSA-M	Exists in many Foods including EVOO, but it is not EVOO marker
2-hydroxyisoflavanone naringenin	FDB030335	O[C@@H]1Oc2cc(O)cc(O)c2C(=O)[C@H]1c1ccc(O)cc1	InChI=1S/C15H12O6/c16-8-3-1-7(2-4-8)12-14(19)13-10(18)5-9(17)6-11(13)21-15(12)20/h1-6,12,15-18,20H	C15H12O6	UQOJAGBSKPHQOG-UHFFFAOYSA-N	Exists in many Foods including EVOO, but it is not EVOO marker
2-hydroxylamino-4,6-dinitrotoluene	FDB030336	Cc1c(cc(cc1NO)N(=O)=O)N(=O)=O	InChI=1S/C7H7N3O5/c1-4-6(8-11)2-5(9(12)13)3-7(4)10(14)15/h2-3,8,11H,1H3	C7H7N3O5	KONVLHWTMAMGAA-UHFFFAOYSA-N	Exists in many Foods including EVOO, but it is not EVOO marker
2-hydroxylamino-4,6-dinitrotoluene-O-glucoside	FDB030338	Cc1c(cc(cc1NO[C@H]1O[C@@H](CO)[C@H](O)[C@@H](O)[C@@H]1O)N(=O)=O)N(=O)=O	InChI=1S/C13H17N3O10/c1-5-7(2-6(15(21)22)3-8(5)16(23)24)14-26-13-12(20)11(19)10(18)9(4-17)25-13/h2-3,9-14,17-20H,4H2,1H3	C13H17N3O10	FDHKZWGRIMCNIS-UHFFFAOYSA-N	Exists in many Foods including EVOO, but it is not EVOO marker
2-Hydroxyphenylacetic acid	FDB012331	OC(=O)Cc1ccccc1O	InChI=1S/C8H8O3/c9-7-4-2-1-3-6(7)5-8(10)11/h1-4,9H,5H2,(H,10,11)	C8H8O3	CCVYRRGZDBSHFU-UHFFFAOYSA-N	Exists in many Foods including EVOO, but it is not EVOO marker
2-keto-3-deoxy-L-rhamnonate	FDB030341	[C@@H](C)(O)[C@H](O)CC(=O)C(=O)O	InChI=1S/C6H10O5/c1-3(7)4(8)2-5(9)6(10)11/h3-4,7-8H,2H2,1H3,(H,10,11)/p-1/t3-,4+/m0/s1	C6H10O5	FRIWJYNKZPJVRL-UHFFFAOYSA-M	Exists in many Foods including EVOO, but it is not EVOO marker
2-methoxy-6-(all-trans-decaprenyl)phenol	FDB030342	COc1cccc(C/C=C(\C)/CC/C=C(\C)/CC/C=C(\C)/CC/C=C(\C)/CC/C=C(\C)/CC/C=C(\C)/CC/C=C(\C)/CC/C=C(\C)/CC/C=C(\C)/CCC=C(C)C)c1O	InChI=1S/C57H88O2/c1-45(2)23-13-24-46(3)25-14-26-47(4)27-15-28-48(5)29-16-30-49(6)31-17-32-50(7)33-18-34-51(8)35-19-36-52(9)37-20-38-53(10)39-21-40-54(11)43-44-55-41-22-42-56(59-12)57(55)58/h22-23,25,27,29,31,33,35,37,39,41-43,58H,13-21,24,26,28,30,32,34,36,38,40,44H2,1-12H3/b46-25+,47-27+,48-29+,49-31+,50-33+,51-35+,52-37+,53-39+,54-43+	C57H88O2	FYLLWSGFAAQKHU-GBBROCKZSA-N	Exists in many Foods including EVOO, but it is not EVOO marker
2-methoxy-6-all trans-decaprenyl-2-methoxy-1,4-benzoquinol	FDB030343	COc1cc(O)cc(C/C=C(\C)/CC/C=C(\C)/CC/C=C(\C)/CC/C=C(\C)/CC/C=C(\C)/CC/C=C(\C)/CC/C=C(\C)/CC/C=C(\C)/CC/C=C(\C)/CCC=C(C)C)c1O	InChI=1S/C57H88O3/c1-44(2)22-13-23-45(3)24-14-25-46(4)26-15-27-47(5)28-16-29-48(6)30-17-31-49(7)32-18-33-50(8)34-19-35-51(9)36-20-37-52(10)38-21-39-53(11)40-41-54-42-55(58)43-56(60-12)57(54)59/h22,24,26,28,30,32,34,36,38,40,42-43,58-59H,13-21,23,25,27,29,31,33,35,37,39,41H2,1-12H3	C57H88O3	LIOKNOIJMJKVCG-UHFFFAOYSA-N	Exists in many Foods including EVOO, but it is not EVOO marker
2-methoxy-6-all trans-hexaprenyl-2-methoxy-1,4-benzoquinol	FDB030344	C(=C(\C)/CCC=C(C)C)\CC/C(=C/CC/C(=C/CC/C(=C/CC/C(=C/Cc1cc(O)cc(OC)c1O)/C)/C)/C)/C	InChI=1S/C37H56O3/c1-28(2)14-9-15-29(3)16-10-17-30(4)18-11-19-31(5)20-12-21-32(6)22-13-23-33(7)24-25-34-26-35(38)27-36(40-8)37(34)39/h14,16,18,20,22,24,26-27,38-39H,9-13,15,17,19,21,23,25H2,1-8H3/b29-16+,30-18+,31-20+,32-22+,33-24+	C37H56O3	ZAGWHOPYPMUKOK-FRICUITQSA-N	Exists in many Foods including EVOO, but it is not EVOO marker
2-Methoxybenzoic acid	FDB010544	COc1ccccc1C(=O)O	InChI=1S/C8H8O3/c1-11-7-5-3-2-4-6(7)8(9)10/h2-5H,1H3,(H,9,10)	C8H8O3	ILUJQPXNXACGAN-UHFFFAOYSA-N	Exists in many Foods including EVOO, but it is not EVOO marker
2-methyl-1,5-dinitro-3-nitrosobenzene	FDB030345	Cc1c(cc(cc1N=O)N(=O)=O)N(=O)=O	InChI=1S/C7H5N3O5/c1-4-6(8-11)2-5(9(12)13)3-7(4)10(14)15/h2-3H,1H3	C7H5N3O5	CVKROUKPCDJVNY-UHFFFAOYSA-N	Exists in many Foods including EVOO, but it is not EVOO marker
2-methyl-6-phytyl-1,4-benzoquinol	FDB030346	CC(C)CCC[C@@H](C)CCC[C@@H](C)CCC/C(=C/Cc1cc(O)cc(C)c1O)/C	InChI=1S/C27H46O2/c1-20(2)10-7-11-21(3)12-8-13-22(4)14-9-15-23(5)16-17-25-19-26(28)18-24(6)27(25)29/h16,18-22,28-29H,7-15,17H2,1-6H3	C27H46O2	GTWCNYRFOZKWTL-UHFFFAOYSA-N	Exists in many Foods including EVOO, but it is not EVOO marker
2-methyl-6-solanyl-1,4-benzoquinol	FDB030347	CC(=CCC/C(=C/CC/C(=C/CC/C(=C/CC/C(=C/CC/C(=C/CC/C(=C\CC/C(=C/CC/C(=C/Cc1cc(O)cc(C)c1O)/C)/C)/C)/C)/C)/C)/C)/C)C	InChI=1S/C52H80O2/c1-40(2)20-12-21-41(3)22-13-23-42(4)24-14-25-43(5)26-15-27-44(6)28-16-29-45(7)30-17-31-46(8)32-18-33-47(9)34-19-35-48(10)36-37-50-39-51(53)38-49(11)52(50)54/h20,22,24,26,28,30,32,34,36,38-39,53-54H,12-19,21,23,25,27,29,31,33,35,37H2,1-11H3/b41-22+,42-24+,43-26+,44-28+,45-30+,46-32+,47-34+,48-36+	C52H80O2	SWKACZQJGXABCN-JSGWLJPKSA-N	Exists in many Foods including EVOO, but it is not EVOO marker
2-octaprenylphenol	FDB030350	CC(=CCC/C(=C/CC/C(=C/CC/C(=C/CC/C(=C/CC/C(=C/CC/C(=C/CC/C(=C/Cc1ccccc1O)/C)/C)/C)/C)/C)/C)/C)C	InChI=1S/C46H70O/c1-37(2)19-12-20-38(3)21-13-22-39(4)23-14-24-40(5)25-15-26-41(6)27-16-28-42(7)29-17-30-43(8)31-18-32-44(9)35-36-45-33-10-11-34-46(45)47/h10-11,19,21,23,25,27,29,31,33-35,47H,12-18,20,22,24,26,28,30,32,36H2,1-9H3/b38-21+,39-23+,40-25+,41-27+,42-29+,43-31+,44-35+	C46H70O	VUNQJPPPTJIREN-CMAXTTDKSA-N	Exists in many Foods including EVOO, but it is not EVOO marker
2-Oxo-3-hydroxy-4-phosphobutanoic acid	FDB024087	O[C@H](COP(=O)(O)O)C(=O)C(=O)O	InChI=1S/C4H7O8P/c5-2(3(6)4(7)8)1-12-13(9,10)11/h2,5H,1H2,(H,7,8)(H2,9,10,11)/t2-/m1/s1	C4H7O8P	MZJFVXDTNBHTKZ-UHFFFAOYSA-N	Exists in many Foods including EVOO, but it is not EVOO marker
2-oxo-3-phenylpropanoate	FDB030352	OC(=O)C(=O)Cc1ccccc1	InChI=1S/C9H8O3/c10-8(9(11)12)6-7-4-2-1-3-5-7/h1-5H,6H2,(H,11,12)/p-1	C9H8O3	BTNMPGBKDVTSJY-UHFFFAOYSA-M	Exists in many Foods including EVOO, but it is not EVOO marker
2-Oxobutanoic acid	FDB003359	CCC(=O)C(=O)O	InChI=1S/C4H6O3/c1-2-3(5)4(6)7/h2H2,1H3,(H,6,7)	C4H6O3	TYEYBOSBBBHJIV-UHFFFAOYSA-N	Exists in many Foods including EVOO, but it is not EVOO marker
2-Oxopentanedioic acid	FDB003361	OC(=O)CCC(=O)C(=O)O	InChI=1S/C5H6O5/c6-3(5(9)10)1-2-4(7)8/h1-2H2,(H,7,8)(H,9,10)	C5H6O5	KPGXRSRHYNQIFN-UHFFFAOYSA-N	Exists in many Foods including EVOO, but it is not EVOO marker
2-Phenylethanol	FDB012152	OCCc1ccccc1	InChI=1S/C8H10O/c9-7-6-8-4-2-1-3-5-8/h1-5,9H,6-7H2	C8H10O	WRMNZCZEMHIOCP-UHFFFAOYSA-N	Exists in many Foods including EVOO, but it is not EVOO marker
2-Phenylethyl acetate	FDB012153	CC(=O)OCCc1ccccc1	InChI=1S/C10H12O2/c1-9(11)12-8-7-10-5-3-2-4-6-10/h2-6H,7-8H2,1H3	C10H12O2	MDHYEMXUFSJLGV-UHFFFAOYSA-N	Exists in many Foods including EVOO, but it is not EVOO marker
2-Phenylethylamine	FDB010580	NCCc1ccccc1	InChI=1S/C8H11N/c9-7-6-8-4-2-1-3-5-8/h1-5H,6-7,9H2	C8H11N	BHHGXPLMPWCGHP-UHFFFAOYSA-N	Exists in many Foods including EVOO, but it is not EVOO marker
2-phospho-4-(cytidine 5'-diphospho)-2-C-methyl-D-erythritol	FDB030358	[C@@H](O)(CO[P@](=O)(O)O[P@](=O)(O)OC[C@H]1O[C@@H](n2ccc(=N)nc2O)[C@H](O)[C@@H]1O)[C@](C)(CO)OP(=O)(O)O	InChI=1S/C14H26N3O17P3/c1-14(6-18,33-35(23,24)25)8(19)5-31-37(28,29)34-36(26,27)30-4-7-10(20)11(21)12(32-7)17-3-2-9(15)16-13(17)22/h2-3,7-8,10-12,18-21H,4-6H2,1H3,(H,26,27)(H,28,29)(H2,15,16,22)(H2,23,24,25)/t7-,8-,10-,11-,12-,14+/m1/s1	C14H26N3O17P3	HTJXTKBIUVFUAR-UHFFFAOYSA-N	Exists in many Foods including EVOO, but it is not EVOO marker
2-succinyl-5-enolpyruvyl-6-hydroxy-3-cyclohexene-1-carboxylate	FDB030361	O[C@H]1[C@H](CC=C([C@H]1C(=O)O)C(=O)CCC(=O)O)OC(=C)C(=O)O	InChI=1S/C14H16O9/c1-6(13(19)20)23-9-4-2-7(8(15)3-5-10(16)17)11(12(9)18)14(21)22/h2,9,11-12,18H,1,3-5H2,(H,16,17)(H,19,20)(H,21,22)/p-3	C14H16O9	JKJGLRGLOMRXFN-UHFFFAOYSA-K	Exists in many Foods including EVOO, but it is not EVOO marker
2-succinylbenzoate	FDB030362	OC(=O)CCC(=O)c1c(cccc1)C(=O)O	InChI=1S/C11H10O5/c12-9(5-6-10(13)14)7-3-1-2-4-8(7)11(15)16/h1-4H,5-6H2,(H,13,14)(H,15,16)	C11H10O5	YIVWQNVQRXFZJB-UHFFFAOYSA-N	Exists in many Foods including EVOO, but it is not EVOO marker
2,3-dimethyl-6-phytyl-1,4-benzoquinol	FDB030297	CC(C)CCC[C@H](C)CCC[C@H](C)CCC/C(=C/Cc1cc(O)c(C)c(C)c1O)/C	InChI=1S/C28H48O2/c1-20(2)11-8-12-21(3)13-9-14-22(4)15-10-16-23(5)17-18-26-19-27(29)24(6)25(7)28(26)30/h17,19-22,29-30H,8-16,18H2,1-7H3	C28H48O2	SUFZKUBNOVDJRR-UHFFFAOYSA-N	Exists in many Foods including EVOO, but it is not EVOO marker
2,3-dioxo-L-gulonate	FDB030298	OC[C@@H](O)[C@H](O)C(=O)C(=O)C(=O)O	InChI=1S/C6H8O7/c7-1-2(8)3(9)4(10)5(11)6(12)13/h2-3,7-9H,1H2,(H,12,13)/p-1	C6H8O7	GJQWCDSAOUMKSE-UHFFFAOYSA-M	Exists in many Foods including EVOO, but it is not EVOO marker
2,4-Dihydroxybenzoic acid	FDB000842	OC(=O)c1c(O)cc(O)cc1	InChI=1S/C7H6O4/c8-4-1-2-5(7(10)11)6(9)3-4/h1-3,8-9H,(H,10,11)	C7H6O4	UIAFKZKHHVMJGS-UHFFFAOYSA-N	Exists in many Foods including EVOO, but it is not EVOO marker
2,4-dinitrophenyl-S-glutathione	FDB030300	N[C@@H](CCC(=O)N[C@H](CSc1c(cc(cc1)N(=O)=O)N(=O)=O)C(=O)NCC(=O)O)C(=O)O	InChI=1S/C16H17N5O10S/c17-9(16(26)27)2-4-13(22)19-10(15(25)18-6-14(23)24)7-32-12-3-1-8(20(28)29)5-11(12)21(30)31/h1,3,5,9-10H,2,4,6-7H2,(H,18,25)(H,19,22)(H,23,24)(H,26,27)/q+1/p-2	C16H19N5O10S	LQUNHXCQYCVLGL-UHFFFAOYSA-L	Exists in many Foods including EVOO, but it is not EVOO marker
2,4,6-trinitrotoluene	FDB030299	Cc1c(cc(cc1N(=O)=O)N(=O)=O)N(=O)=O	InChI=1S/C7H5N3O6/c1-4-6(9(13)14)2-5(8(11)12)3-7(4)10(15)16/h2-3H,1H3	C7H5N3O6	SPSSULHKWOKEEL-UHFFFAOYSA-N	Exists in many Foods including EVOO, but it is not EVOO marker
2,5,7-trihydroxy-4'-methoxyisoflavanone	FDB030301	COc1ccc(cc1)[C@H]1[C@H](O)Oc2cc(O)cc(O)c2C1=O	InChI=1S/C16H14O6/c1-21-10-4-2-8(3-5-10)13-15(19)14-11(18)6-9(17)7-12(14)22-16(13)20/h2-7,13,16-18,20H,1H3/p-1	C16H14O6	IIQJLBKXWGKSKE-UHFFFAOYSA-M	Exists in many Foods including EVOO, but it is not EVOO marker
2,6-Dihydroxybenzoic acid	FDB000845	OC(=O)c1c(O)cccc1O	InChI=1S/C7H6O4/c8-4-2-1-3-5(9)6(4)7(10)11/h1-3,8-9H,(H,10,11)	C7H6O4	AKEUNCKRJATALU-UHFFFAOYSA-N	EVOO Marker
2,7-dihydroxy-4'-methoxyisoflavanone	FDB030307	COc1ccc(cc1)[C@@H]1[C@@H](O)Oc2c(ccc(O)c2)C1=O	InChI=1S/C16H14O5/c1-20-11-5-2-9(3-6-11)14-15(18)12-7-4-10(17)8-13(12)21-16(14)19/h2-8,14,16-17,19H,1H3	C16H14O5	PKQQPELXMZRYJY-UHFFFAOYSA-N	Exists in many Foods including EVOO, but it is not EVOO marker
2,7,4'-trihydroxyisoflavanone	FDB030306	O[C@@H]1Oc2c(ccc(O)c2)C(=O)[C@H]1c1ccc(O)cc1	InChI=1S/C15H12O5/c16-9-3-1-8(2-4-9)13-14(18)11-6-5-10(17)7-12(11)20-15(13)19/h1-7,13,15-17,19H	C15H12O5	YACUBWOKTPOMNW-UHFFFAOYSA-N	Exists in many Foods including EVOO, but it is not EVOO marker
2'-Deoxymugineic acid	FDB012105	O[C@H](CCN[C@H](CCN1CC[C@H]1C(=O)O)C(=O)O)C(=O)O	InChI=1S/C12H20N2O7/c15-9(12(20)21)1-4-13-7(10(16)17)2-5-14-6-3-8(14)11(18)19/h7-9,13,15H,1-6H2,(H,16,17)(H,18,19)(H,20,21)	C12H20N2O7	CUZKLRTTYZOCSD-UHFFFAOYSA-N	Exists in many Foods including EVOO, but it is not EVOO marker
2'-Hydroxydaidzein	FDB000442	Oc1cc(O)c(cc1)c1coc2c(ccc(O)c2)c1=O	InChI=1S/C15H10O5/c16-8-1-3-10(13(18)5-8)12-7-20-14-6-9(17)2-4-11(14)15(12)19/h1-7,16-18H	C15H10O5	ZCTNPCRBEWXCGP-UHFFFAOYSA-N	Exists in many Foods including EVOO, but it is not EVOO marker
2'-Hydroxydihydrodaidzein	FDB012128	Oc1cc(O)c(cc1)[C@@H]1COc2c(ccc(O)c2)C1=O	InChI=1S/C15H12O5/c16-8-1-3-10(13(18)5-8)12-7-20-14-6-9(17)2-4-11(14)15(12)19/h1-6,12,16-18H,7H2	C15H12O5	WBOWBLGZAXVREM-UHFFFAOYSA-N	Exists in many Foods including EVOO, but it is not EVOO marker
2'-Hydroxyformononetin	FDB008383	COc1cc(O)c(cc1)c1coc2c(ccc(O)c2)c1=O	InChI=1S/C16H12O5/c1-20-10-3-5-11(14(18)7-10)13-8-21-15-6-9(17)2-4-12(15)16(13)19/h2-8,17-18H,1H3	C16H12O5	XKHHKXCBFHUOHM-UHFFFAOYSA-N	Exists in many Foods including EVOO, but it is not EVOO marker
2'-Hydroxygenistein	FDB012251	Oc1cc(O)c(cc1)c1coc2cc(O)cc(O)c2c1=O	InChI=1S/C15H10O6/c16-7-1-2-9(11(18)3-7)10-6-21-13-5-8(17)4-12(19)14(13)15(10)20/h1-6,16-19H	C15H10O6	GSSOWCUOWLMMRJ-UHFFFAOYSA-N	EVOO Marker
2'-Hydroxynicotine	FDB022558	CN1CCC[C@@]1(O)c1cnccc1	InChI=1S/C10H14N2O/c1-12-7-3-5-10(12,13)9-4-2-6-11-8-9/h2,4,6,8,13H,3,5,7H2,1H3	C10H14N2O	BOQRPPFUUSHFGW-UHFFFAOYSA-N	Exists in many Foods including EVOO, but it is not EVOO marker
2'-hydroxypseudobaptigenin	FDB030294	Oc1cc(O)c2c(=O)c(coc2c1)c1cc2c(OCO2)cc1O	InChI=1S/C16H10O7/c17-7-1-11(19)15-14(2-7)21-5-9(16(15)20)8-3-12-13(4-10(8)18)23-6-22-12/h1-5,17-19H,6H2	C16H10O7	SITYJJILFBZEKU-UHFFFAOYSA-N	Exists in many Foods including EVOO, but it is not EVOO marker
22-hydroxydocosanoate	FDB030367	OCCCCCCCCCCCCCCCCCCCCCC(=O)O	InChI=1S/C22H44O3/c23-21-19-17-15-13-11-9-7-5-3-1-2-4-6-8-10-12-14-16-18-20-22(24)25/h23H,1-21H2,(H,24,25)/p-1	C22H44O3	IBPVZXPSTLXWCG-UHFFFAOYSA-M	Exists in many Foods including EVOO, but it is not EVOO marker
22-oxo-docosanoate	FDB030368	OC(=O)CCCCCCCCCCCCCCCCCCCCC=O	InChI=1S/C22H42O3/c23-21-19-17-15-13-11-9-7-5-3-1-2-4-6-8-10-12-14-16-18-20-22(24)25/h21H,1-20H2,(H,24,25)/p-1	C22H42O3	PYBWSGBQPKXKOQ-UHFFFAOYSA-M	Exists in many Foods including EVOO, but it is not EVOO marker
24-epi-campesterol	FDB030370	CC(C)[C@@H](C)CC[C@H](C)[C@H]1CC[C@@H]2[C@@H]3CC=C4C[C@H](O)CC[C@@]4(C)[C@H]3CC[C@@]12C	InChI=1S/C28H48O/c1-18(2)19(3)7-8-20(4)24-11-12-25-23-10-9-21-17-22(29)13-15-27(21,5)26(23)14-16-28(24,25)6/h9,18-20,22-26,29H,7-8,10-17H2,1-6H3	C28H48O	SGNBVLSWZMBQTH-UHFFFAOYSA-N	Exists in many Foods including EVOO, but it is not EVOO marker
24-ethylidenelophenol	FDB030371	C/C=C(\C(C)C)/CC[C@@H](C)[C@H]1CC[C@@H]2C3=CC[C@H]4[C@H](C)[C@@H](O)CC[C@]4(C)[C@@H]3CC[C@]12C	InChI=1S/C30H50O/c1-8-22(19(2)3)10-9-20(4)24-13-14-26-23-11-12-25-21(5)28(31)16-18-30(25,7)27(23)15-17-29(24,26)6/h8,11,19-21,24-28,31H,9-10,12-18H2,1-7H3/b22-8-/t20-,21+,24?,25?,26?,27?,28+,29-,30+/m1/s1	C30H50O	LPZCCMIISIBREI-UYOCIXKTSA-N	Exists in many Foods including EVOO, but it is not EVOO marker
24-methyldesmosterol	FDB030373	C[C@H](CCC(=C(C)C)C)[C@@H]1CC[C@H]2[C@@H]3CC=C4C[C@@H](O)CC[C@]4(C)[C@@H]3CC[C@@]12C	InChI=1S/C28H46O/c1-18(2)19(3)7-8-20(4)24-11-12-25-23-10-9-21-17-22(29)13-15-27(21,5)26(23)14-16-28(24,25)6/h9,20,22-26,29H,7-8,10-17H2,1-6H3	C28H46O	YTFTXKBJICNYCV-UHFFFAOYSA-N	Exists in many Foods including EVOO, but it is not EVOO marker
24-methylenecholesterol	FDB030374	CC(C)C(=C)CC[C@H](C)[C@@H]1CC[C@H]2[C@@H]3CC=C4C[C@@H](O)CC[C@]4(C)[C@H]3CC[C@@]12C	InChI=1S/C28H46O/c1-18(2)19(3)7-8-20(4)24-11-12-25-23-10-9-21-17-22(29)13-15-27(21,5)26(23)14-16-28(24,25)6/h9,18,20,22-26,29H,3,7-8,10-17H2,1-2,4-6H3	C28H46O	INDVLXYUCBVVKW-UHFFFAOYSA-N	Exists in many Foods including EVOO, but it is not EVOO marker
24-Methylenecycloartan-3-ol	FDB014438	[C@@H]12CC[C@@H]3[C@]4(C[C@@]14CC[C@]1(C)[C@H](CC[C@@]21C)[C@H](C)CCC(=C)C(C)C)CC[C@H](O)C3(C)C	InChI=1S/C31H52O/c1-20(2)21(3)9-10-22(4)23-13-15-29(8)25-12-11-24-27(5,6)26(32)14-16-30(24)19-31(25,30)18-17-28(23,29)7/h20,22-26,32H,3,9-19H2,1-2,4-8H3/t22-,23-,24+,25+,26+,28-,29+,30-,31+/m1/s1	C31H52O	BDHQMRXFDYJGII-UHFFFAOYSA-N	Exists in many Foods including EVOO, but it is not EVOO marker
24-Methylenelophenol	FDB011546	CC(C)C(=C)CC[C@@H](C)[C@H]1CC[C@@H]2C3=CC[C@@H]4[C@H](C)[C@H](O)CC[C@@]4(C)[C@H]3CC[C@@]12C	InChI=1S/C29H48O/c1-18(2)19(3)8-9-20(4)23-12-13-25-22-10-11-24-21(5)27(30)15-17-29(24,7)26(22)14-16-28(23,25)6/h10,18,20-21,23-27,30H,3,8-9,11-17H2,1-2,4-7H3	C29H48O	RSMKYRDCCSNYFM-UHFFFAOYSA-N	Exists in many Foods including EVOO, but it is not EVOO marker
24,25-dihydrolanosterol	FDB030369	CC(C)CCC[C@@H](C)[C@@H]1CC[C@@]2(C)C3=C(CC[C@@]12C)[C@@]1(C)CC[C@H](O)C(C)(C)[C@H]1CC3	InChI=1S/C30H52O/c1-20(2)10-9-11-21(3)22-14-18-30(8)24-12-13-25-27(4,5)26(31)16-17-28(25,6)23(24)15-19-29(22,30)7/h20-22,25-26,31H,9-19H2,1-8H3	C30H52O	MBZYKEVPFYHDOH-UHFFFAOYSA-N	Exists in many Foods including EVOO, but it is not EVOO marker
3-(2-propenoic acid)-o-benzoquinone	FDB030392	OC(=O)/C=C\C1=CC(=O)C(=O)C=C1	InChI=1S/C9H6O4/c10-7-3-1-6(5-8(7)11)2-4-9(12)13/h1-5H,(H,12,13)/p-1	C9H6O4	QPYQKHOKNCVKGE-UHFFFAOYSA-M	Exists in many Foods including EVOO, but it is not EVOO marker
3-(3,4-Dihydroxyphenyl)propanoic acid (Dihydrocaffeic acid)	FDB008857	OC(=O)CCc1ccc(O)c(O)c1	InChI=1S/C9H10O4/c10-7-3-1-6(5-8(7)11)2-4-9(12)13/h1,3,5,10-11H,2,4H2,(H,12,13)	C9H10O4	DZAUWHJDUNRCTF-UHFFFAOYSA-N	EVOO Marker
3-(all-trans-octaprenyl)benzene-1,2-diol	FDB030400	C(=C(\C)/CCC=C(C)C)\CC/C(=C/CC/C(=C/CC/C(=C/CC/C(=C/CC/C(=C/CC/C(=C/Cc1c(O)c(O)ccc1)/C)/C)/C)/C)/C)/C	InChI=1S/C46H70O2/c1-36(2)18-10-19-37(3)20-11-21-38(4)22-12-23-39(5)24-13-25-40(6)26-14-27-41(7)28-15-29-42(8)30-16-31-43(9)34-35-44-32-17-33-45(47)46(44)48/h17-18,20,22,24,26,28,30,32-34,47-48H,10-16,19,21,23,25,27,29,31,35H2,1-9H3/b37-20+,38-22+,39-24+,40-26+,41-28+,42-30+,43-34+	C46H70O2	YNPGYMZVNLIZLD-BQFKTQOQSA-N	Exists in many Foods including EVOO, but it is not EVOO marker
3-(Methylthio)-1-propanol	FDB008379	CSCCCO	InChI=1S/C4H10OS/c1-6-4-2-3-5/h5H,2-4H2,1H3	C4H10OS	CZUGFKJYCPYHHV-UHFFFAOYSA-N	Exists in many Foods including EVOO, but it is not EVOO marker
3-(Methylthio)propanal	FDB008541	CSCCC=O	InChI=1S/C4H8OS/c1-6-4-2-3-5/h3H,2,4H2,1H3	C4H8OS	CLUWOWRTHNNBBU-UHFFFAOYSA-N	Exists in many Foods including EVOO, but it is not EVOO marker
3-2-carboxyphenylcatechol	FDB030401	Oc1c(O)c(ccc1)c1ccccc1C(=O)O	InChI=1S/C13H10O4/c14-11-7-3-6-9(12(11)15)8-4-1-2-5-10(8)13(16)17/h1-7,14-15H,(H,16,17)/p-1	C13H10O4	ZEPICJFODWLEJX-UHFFFAOYSA-M	Exists in many Foods including EVOO, but it is not EVOO marker
3-acetamidopropanal	FDB030406	CC(=O)NCCC=O	InChI=1S/C5H9NO2/c1-5(8)6-3-2-4-7/h4H,2-3H2,1H3,(H,6,8)	C5H9NO2	ARJPPNFIEQKVBB-UHFFFAOYSA-N	Exists in many Foods including EVOO, but it is not EVOO marker
3-butenylglucosinolate	FDB030408	OC[C@@H]1O[C@@H](S/C(=N/OS(=O)(=O)O)/CCC=C)[C@H](O)[C@@H](O)[C@@H]1O	InChI=1S/C11H19NO9S2/c1-2-3-4-7(12-21-23(17,18)19)22-11-10(16)9(15)8(14)6(5-13)20-11/h2,6,8-11,13-16H,1,3-5H2,(H,17,18,19)/p-1	C11H19NO9S2	PLYQBXHVYUJNQB-UHFFFAOYSA-M	Exists in many Foods including EVOO, but it is not EVOO marker
3-chlorobenzoate	FDB030410	OC(=O)c1cc(Cl)ccc1	InChI=1S/C7H5ClO2/c8-6-3-1-2-5(4-6)7(9)10/h1-4H,(H,9,10)/p-1	C7H5ClO2	LULAYUGMBFYYEX-UHFFFAOYSA-M	Exists in many Foods including EVOO, but it is not EVOO marker
3-decaprenyl-4-hydroxybenzoate	FDB030413	CC(=CCC/C(=C/CC/C(=C/CC/C(=C/CC/C(=C/CC/C(=C/CC/C(=C/CC/C(=C/CC/C(=C/CC/C(=C/Cc1c(O)ccc(c1)C(=O)O)/C)/C)/C)/C)/C)/C)/C)/C)/C)C	InChI=1S/C57H86O3/c1-44(2)21-12-22-45(3)23-13-24-46(4)25-14-26-47(5)27-15-28-48(6)29-16-30-49(7)31-17-32-50(8)33-18-34-51(9)35-19-36-52(10)37-20-38-53(11)39-40-54-43-55(57(59)60)41-42-56(54)58/h21,23,25,27,29,31,33,35,37,39,41-43,58H,12-20,22,24,26,28,30,32,34,36,38,40H2,1-11H3,(H,59,60)/p-1	C57H86O3	CMPNJZREBHCPHN-UHFFFAOYSA-M	Exists in many Foods including EVOO, but it is not EVOO marker
3-dehydro-6-deoxoteasterone	FDB030414	CC(C)[C@@H](C)[C@H](O)[C@@H](O)[C@H](C)[C@H]1CC[C@H]2[C@@H]3CC[C@@H]4CC(=O)CC[C@@]4(C)[C@@H]3CC[C@@]12C	InChI=1S/C28H48O3/c1-16(2)17(3)25(30)26(31)18(4)22-9-10-23-21-8-7-19-15-20(29)11-13-27(19,5)24(21)12-14-28(22,23)6/h16-19,21-26,30-31H,7-15H2,1-6H3	C28H48O3	URNVSZVQLKHKDE-UHFFFAOYSA-N	Exists in many Foods including EVOO, but it is not EVOO marker
3-dehydrocholate	FDB030415	C[C@H](CCC(=O)O)[C@@H]1CC[C@H]2[C@@H]3[C@@H](O)C[C@H]4CC(=O)CC[C@]4(C)[C@H]3C[C@H](O)[C@]12C	InChI=1S/C24H38O5/c1-13(4-7-21(28)29)16-5-6-17-22-18(12-20(27)24(16,17)3)23(2)9-8-15(25)10-14(23)11-19(22)26/h13-14,16-20,22,26-27H,4-12H2,1-3H3,(H,28,29)/p-1	C24H38O5	OEKUSRBIIZNLHZ-UHFFFAOYSA-M	Exists in many Foods including EVOO, but it is not EVOO marker
3-Dehydroquinate	FDB029168	O[C@@H]1C[C@@](O)(CC(=O)[C@H]1O)C(=O)O	InChI=1S/C7H10O6/c8-3-1-7(13,6(11)12)2-4(9)5(3)10/h3,5,8,10,13H,1-2H2,(H,11,12)/t3-,5+,7-/m1/s1	C7H10O6	WVMWZWGZRAXUBK-UHFFFAOYSA-N	Exists in many Foods including EVOO, but it is not EVOO marker
3-dehydroshikimate	FDB030416	O[C@@H]1CC(=CC(=O)[C@H]1O)C(=O)O	InChI=1S/C7H8O5/c8-4-1-3(7(11)12)2-5(9)6(4)10/h1,5-6,9-10H,2H2,(H,11,12)/p-1	C7H8O5	SLWWJZMPHJJOPH-UHFFFAOYSA-M	Exists in many Foods including EVOO, but it is not EVOO marker
3-Dehydrosphinganine	FDB022645	CCCCCCCCCCCCCCCC(=O)[C@@H](N)CO	InChI=1S/C18H37NO2/c1-2-3-4-5-6-7-8-9-10-11-12-13-14-15-18(21)17(19)16-20/h17,20H,2-16,19H2,1H3/t17-/m0/s1	C18H37NO2	KBUNOSOGGAARKZ-UHFFFAOYSA-N	Exists in many Foods including EVOO, but it is not EVOO marker
3-dehydrosphinganine (C20)	FDB030417	CCCCCCCCCCCCCCCCCC(=O)[C@H](N)CO	InChI=1S/C20H39NO2/c1-2-3-4-5-6-7-8-9-10-11-12-13-14-15-16-17-20(23)19(21)18-22/h19,22H,2-18H2,1H3/q+1	C20H41NO2	KEJZKSADWMARKE-UHFFFAOYSA-N	Exists in many Foods including EVOO, but it is not EVOO marker
3-Dehydroteasterone	FDB021504	CC(C)[C@@H](C)[C@@H](O)[C@@H](O)[C@@H](C)[C@H]1CC[C@H]2[C@H]3CC(=O)[C@@H]4CC(=O)CC[C@@]4(C)[C@@H]3CC[C@@]12C	InChI=1S/C28H46O4/c1-15(2)16(3)25(31)26(32)17(4)20-7-8-21-19-14-24(30)23-13-18(29)9-11-28(23,6)22(19)10-12-27(20,21)5/h15-17,19-23,25-26,31-32H,7-14H2,1-6H3	C28H46O4	SVBMASFUJDIDJC-UHFFFAOYSA-N	Exists in many Foods including EVOO, but it is not EVOO marker
3-demethylubiquinol-10	FDB030418	COc1c(O)c(C)c(C/C=C(/C)\CC/C=C(/C)\CC/C=C(/C)\CC/C=C(/C)\CC/C=C(/C)\CC/C=C(/C)\CC/C=C(/C)\CC/C=C(/C)\CC/C=C(/C)\CCC=C(C)C)c(O)c1O	InChI=1S/C58H90O4/c1-43(2)23-14-24-44(3)25-15-26-45(4)27-16-28-46(5)29-17-30-47(6)31-18-32-48(7)33-19-34-49(8)35-20-36-50(9)37-21-38-51(10)39-22-40-52(11)41-42-54-53(12)55(59)58(62-13)57(61)56(54)60/h23,25,27,29,31,33,35,37,39,41,59-61H,14-22,24,26,28,30,32,34,36,38,40,42H2,1-13H3	C58H90O4	NNUPTRSALHLEEI-UHFFFAOYSA-N	Exists in many Foods including EVOO, but it is not EVOO marker
3-deoxy-D-manno-octulosonate	FDB030420	[C@@H](O)(CO)[C@@H](O)[C@H](O)[C@H](O)CC(=O)C(=O)O	InChI=1S/C8H14O8/c9-2-5(12)7(14)6(13)3(10)1-4(11)8(15)16/h3,5-7,9-10,12-14H,1-2H2,(H,15,16)/t3-,5-,6-,7-/m1/s1	C8H14O8	KYQCXUMVJGMDNG-UHFFFAOYSA-N	Exists in many Foods including EVOO, but it is not EVOO marker
3-dimethylsulfoniopropionaldehyde	FDB030422	C[S+](C)CCC=O	InChI=1S/C5H11OS/c1-7(2)5-3-4-6/h4H,3,5H2,1-2H3/q+1	C5H11OS	OISJAAYQHIBAQP-UHFFFAOYSA-N	Exists in many Foods including EVOO, but it is not EVOO marker
3-epi-6-deoxocathasterone	FDB030424	CC(C)[C@@H](C)C[C@@H](O)[C@@H](C)[C@H]1CC[C@H]2[C@@H]3CC[C@H]4C[C@@H](O)CC[C@@]4(C)[C@H]3CC[C@]12C	InChI=1S/C28H50O2/c1-17(2)18(3)15-26(30)19(4)23-9-10-24-22-8-7-20-16-21(29)11-13-27(20,5)25(22)12-14-28(23,24)6/h17-26,29-30H,7-16H2,1-6H3	C28H50O2	ZHZKWZJLUNXOSN-UHFFFAOYSA-N	Exists in many Foods including EVOO, but it is not EVOO marker
3-heptaprenyl-4-hydroxybenzoate	FDB030425	CC(=CCC/C(=C/CC/C(=C/CC/C(=C/CC/C(=C/CC/C(=C/CC/C(=C\Cc1c(O)ccc(c1)C(=O)O)/C)/C)/C)/C)/C)/C)C	InChI=1S/C42H62O3/c1-32(2)15-9-16-33(3)17-10-18-34(4)19-11-20-35(5)21-12-22-36(6)23-13-24-37(7)25-14-26-38(8)27-28-39-31-40(42(44)45)29-30-41(39)43/h15,17,19,21,23,25,27,29-31,43H,9-14,16,18,20,22,24,26,28H2,1-8H3,(H,44,45)/p-1	C42H62O3	PEMFGDIFKKXFRG-UHFFFAOYSA-M	Exists in many Foods including EVOO, but it is not EVOO marker
3-Hexaprenyl-4-hydroxybenzoic acid	FDB024096	CC(=CCC/C(=C/CC/C(=C/CC/C(=C/CC/C(=C/CC/C(=C/Cc1cc(ccc1O)C(=O)O)/C)/C)/C)/C)/C)C	InChI=1S/C37H54O3/c1-28(2)13-8-14-29(3)15-9-16-30(4)17-10-18-31(5)19-11-20-32(6)21-12-22-33(7)23-24-34-27-35(37(39)40)25-26-36(34)38/h13,15,17,19,21,23,25-27,38H,8-12,14,16,18,20,22,24H2,1-7H3,(H,39,40)/b29-15+,30-17+,31-19+,32-21+,33-23+	C37H54O3	LKMQQQABIGIHGL-LAAQXVIISA-N	Exists in many Foods including EVOO, but it is not EVOO marker
3-Keto-4-methylzymosterol	FDB024112	C[C@H](CCC=C(C)C)[C@@H]1CC[C@H]2C3=C(CC[C@]12C)[C@@]1(C)CCC(=O)[C@H](C)[C@@H]1CC3	InChI=1S/C28H44O/c1-18(2)8-7-9-19(3)22-12-13-24-21-10-11-23-20(4)26(29)15-17-28(23,6)25(21)14-16-27(22,24)5/h8,19-20,22-24H,7,9-17H2,1-6H3/t19-,20?,22?,23?,24?,27-,28+/m1/s1	C28H44O	DBPZYKHQDWKORQ-UHFFFAOYSA-N	Exists in many Foods including EVOO, but it is not EVOO marker
3-Mercapto-2-oxopropanoic acid	FDB021862	OC(=O)C(=O)CS	InChI=1S/C3H4O3S/c4-2(1-7)3(5)6/h7H,1H2,(H,5,6)	C3H4O3S	OJOLFAIGOXZBCI-UHFFFAOYSA-N	Exists in many Foods including EVOO, but it is not EVOO marker
3-methoxy-4-hydroxy-5-all-trans-decaprenylbenzoate	FDB030435	C(=C(\C)/CCC=C(C)C)\CC/C(=C/CC/C(=C/CC/C(=C/CC/C(=C/CC/C(=C/CC/C(=C/CC/C(=C/CC/C(=C/Cc1cc(cc(OC)c1O)C(=O)O)/C)/C)/C)/C)/C)/C)/C)/C	InChI=1S/C58H88O4/c1-44(2)22-13-23-45(3)24-14-25-46(4)26-15-27-47(5)28-16-29-48(6)30-17-31-49(7)32-18-33-50(8)34-19-35-51(9)36-20-37-52(10)38-21-39-53(11)40-41-54-42-55(58(60)61)43-56(62-12)57(54)59/h22,24,26,28,30,32,34,36,38,40,42-43,59H,13-21,23,25,27,29,31,33,35,37,39,41H2,1-12H3,(H,60,61)/p-1/b45-24+,46-26+,47-28+,48-30+,49-32+,50-34+,51-36+,52-38+,53-40+	C58H88O4	WCQCNOIKXGNDLX-RDSVHMIISA-M	Exists in many Foods including EVOO, but it is not EVOO marker
3-methoxy-4-hydroxy-5-all-trans-heptaprenylbenzoate	FDB030436	C(=C(\C)/CCC=C(C)C)\CC/C(=C/CC/C(=C/CC/C(=C/CC/C(=C/CC/C(=C/Cc1cc(cc(OC)c1O)C(=O)O)/C)/C)/C)/C)/C	InChI=1S/C43H64O4/c1-32(2)16-10-17-33(3)18-11-19-34(4)20-12-21-35(5)22-13-23-36(6)24-14-25-37(7)26-15-27-38(8)28-29-39-30-40(43(45)46)31-41(47-9)42(39)44/h16,18,20,22,24,26,28,30-31,44H,10-15,17,19,21,23,25,27,29H2,1-9H3,(H,45,46)/p-1/b33-18+,34-20+,35-22+,36-24+,37-26+,38-28+	C43H64O4	KYBJQEICWVEWIL-TUUMQRACSA-M	Exists in many Foods including EVOO, but it is not EVOO marker
3-methoxy-4-hydroxy-5-all-trans-hexaprenylbenzoate	FDB030437	C(=C(\C)/CCC=C(C)C)\CC/C(=C/CC/C(=C/CC/C(=C/CC/C(=C/Cc1cc(cc(OC)c1O)C(=O)O)/C)/C)/C)/C	InChI=1S/C38H56O4/c1-28(2)14-9-15-29(3)16-10-17-30(4)18-11-19-31(5)20-12-21-32(6)22-13-23-33(7)24-25-34-26-35(38(40)41)27-36(42-8)37(34)39/h14,16,18,20,22,24,26-27,39H,9-13,15,17,19,21,23,25H2,1-8H3,(H,40,41)/p-1/b29-16+,30-18+,31-20+,32-22+,33-24+	C38H56O4	YSZSVGFMAJXGMQ-FRICUITQSA-M	Exists in many Foods including EVOO, but it is not EVOO marker
3-methoxy-4-hydroxy-5-all-trans-nonaprenylbenzoate	FDB030438	C(=C(\C)/CCC=C(C)C)\CC/C(=C/CC/C(=C/CC/C(=C/CC/C(=C/CC/C(=C/CC/C(=C/CC/C(=C/Cc1cc(cc(OC)c1O)C(=O)O)/C)/C)/C)/C)/C)/C)/C	InChI=1S/C53H80O4/c1-40(2)20-12-21-41(3)22-13-23-42(4)24-14-25-43(5)26-15-27-44(6)28-16-29-45(7)30-17-31-46(8)32-18-33-47(9)34-19-35-48(10)36-37-49-38-50(53(55)56)39-51(57-11)52(49)54/h20,22,24,26,28,30,32,34,36,38-39,54H,12-19,21,23,25,27,29,31,33,35,37H2,1-11H3,(H,55,56)/p-1/b41-22+,42-24+,43-26+,44-28+,45-30+,46-32+,47-34+,48-36+	C53H80O4	FDPPBYXDOXRDHA-JSGWLJPKSA-M	Exists in many Foods including EVOO, but it is not EVOO marker
3-methoxy-4-hydroxy-5-all-trans-octaprenylbenzoate	FDB030439	C(=C(\C)/CCC=C(C)C)\CC/C(=C/CC/C(=C/CC/C(=C/CC/C(=C/CC/C(=C/CC/C(=C/Cc1cc(cc(OC)c1O)C(=O)O)/C)/C)/C)/C)/C)/C	InChI=1S/C48H72O4/c1-36(2)18-11-19-37(3)20-12-21-38(4)22-13-23-39(5)24-14-25-40(6)26-15-27-41(7)28-16-29-42(8)30-17-31-43(9)32-33-44-34-45(48(50)51)35-46(52-10)47(44)49/h18,20,22,24,26,28,30,32,34-35,49H,11-17,19,21,23,25,27,29,31,33H2,1-10H3,(H,50,51)/p-1/b37-20+,38-22+,39-24+,40-26+,41-28+,42-30+,43-32+	C48H72O4	DZWHYPVPTJPQQX-MYCGWMCTSA-M	Exists in many Foods including EVOO, but it is not EVOO marker
3-Methoxy-4-hydroxyphenylacetic acid	FDB001783	COc1cc(CC(=O)O)ccc1O	InChI=1S/C9H10O4/c1-13-8-4-6(5-9(11)12)2-3-7(8)10/h2-4,10H,5H2,1H3,(H,11,12)	C9H10O4	QRMZSPFSDQBLIX-UHFFFAOYSA-N	EVOO Marker
3-Methoxy-4-hydroxyphenylglycolaldehyde	FDB023294	COc1c(O)ccc(c1)[C@@H](O)C=O	InChI=1S/C9H10O4/c1-13-9-4-6(8(12)5-10)2-3-7(9)11/h2-5,8,11-12H,1H3	C9H10O4	VISAJVAPYPFKCL-UHFFFAOYSA-N	EVOO Marker
3-Methyl-2-oxobutanoic acid	FDB012250	CC(C)C(=O)C(=O)O	InChI=1S/C5H8O3/c1-3(2)4(6)5(7)8/h3H,1-2H3,(H,7,8)	C5H8O3	QHKABHOOEWYVLI-UHFFFAOYSA-N	Exists in many Foods including EVOO, but it is not EVOO marker
3-methyl-4-cis-hydroxy-2-butenal	FDB030442	C(=C(\C)/CO)/C=O	InChI=1S/C5H8O2/c1-5(4-7)2-3-6/h2-3,7H,4H2,1H3/b5-2-	C5H8O2	BSHDRMLUCYMQOP-DJWKRKHSSA-N	Exists in many Foods including EVOO, but it is not EVOO marker
3-methylsulfinylpropyl-glucosinolate	FDB030445	C[S@@](=O)CCC/C(=N/OS(=O)(=O)O)/S[C@H]1O[C@@H](CO)[C@@H](O)[C@@H](O)[C@@H]1O	InChI=1S/C11H21NO10S3/c1-24(17)4-2-3-7(12-22-25(18,19)20)23-11-10(16)9(15)8(14)6(5-13)21-11/h6,8-11,13-16H,2-5H2,1H3,(H,18,19,20)/p-1	C11H21NO10S3	PHYYADMVYQURSX-UHFFFAOYSA-M	Exists in many Foods including EVOO, but it is not EVOO marker
3-methylthiopropyl-desulfoglucosinolate	FDB030446	CSCCC/C(=N/O)/S[C@@H]1O[C@@H](CO)[C@H](O)[C@@H](O)[C@H]1O	InChI=1S/C11H21NO6S2/c1-19-4-2-3-7(12-17)20-11-10(16)9(15)8(14)6(5-13)18-11/h6,8-11,13-17H,2-5H2,1H3	C11H21NO6S2	OYTRJEKRRFSKHF-UHFFFAOYSA-N	Exists in many Foods including EVOO, but it is not EVOO marker
3-O-β-D-glucosyl-brassicasterol	FDB030447	CC(C)[C@H](C)/C=C\[C@H](C)[C@H]1CC[C@@H]2[C@H]3CC=C4C[C@@H](CC[C@@]4(C)[C@@H]3CC[C@]12C)O[C@@H]1O[C@H](CO)[C@@H](O)[C@@H](O)[C@@H]1O	InChI=1S/C34H56O6/c1-19(2)20(3)7-8-21(4)25-11-12-26-24-10-9-22-17-23(13-15-33(22,5)27(24)14-16-34(25,26)6)39-32-31(38)30(37)29(36)28(18-35)40-32/h7-9,19-21,23-32,35-38H,10-18H2,1-6H3	C34H56O6	ILUZPRRJJSFYEH-UHFFFAOYSA-N	Exists in many Foods including EVOO, but it is not EVOO marker
3-octaprenyl-4-hydroxybenzoate	FDB030449	CC(=CCC/C(=C/CC/C(=C/CC/C(=C/CC/C(=C/CC/C(=C/CC/C(=C/CC/C(=C/Cc1c(O)ccc(c1)C(=O)O)/C)/C)/C)/C)/C)/C)/C)C	InChI=1S/C47H70O3/c1-36(2)17-10-18-37(3)19-11-20-38(4)21-12-22-39(5)23-13-24-40(6)25-14-26-41(7)27-15-28-42(8)29-16-30-43(9)31-32-44-35-45(47(49)50)33-34-46(44)48/h17,19,21,23,25,27,29,31,33-35,48H,10-16,18,20,22,24,26,28,30,32H2,1-9H3,(H,49,50)/p-1	C47H70O3	UTIBHEBNILDQKX-UHFFFAOYSA-M	Exists in many Foods including EVOO, but it is not EVOO marker
3-oxo-2-(cis-2'-pentenyl)-cyclopentane-1-octanoate	FDB030450	CC/C=C/C[C@H]1[C@H](CCCCCCCC(=O)O)CCC1=O	InChI=1S/C18H30O3/c1-2-3-7-11-16-15(13-14-17(16)19)10-8-5-4-6-9-12-18(20)21/h3,7,15-16H,2,4-6,8-14H2,1H3,(H,20,21)/p-1	C18H30O3	BZXZFDKIRZBJEP-UHFFFAOYSA-M	Exists in many Foods including EVOO, but it is not EVOO marker
3-oxo-24-ethyl-cholest-5-ene	FDB030452	CC[C@H](CC[C@@H](C)[C@@H]1CC[C@H]2[C@H]3CC=C4CC(=O)CC[C@]4(C)[C@H]3CC[C@@]12C)C(C)C	InChI=1S/C29H48O/c1-7-21(19(2)3)9-8-20(4)25-12-13-26-24-11-10-22-18-23(30)14-16-28(22,5)27(24)15-17-29(25,26)6/h10,19-21,24-27H,7-9,11-18H2,1-6H3	C29H48O	KYOFIJXMVNQYFC-UHFFFAOYSA-N	Exists in many Foods including EVOO, but it is not EVOO marker
3-oxocholest-4-en-26-oate	FDB030458	[C@@H](C)(CCC[C@@H](C)[C@H]1CC[C@H]2[C@@H]3CCC4=CC(=O)CC[C@]4(C)[C@H]3CC[C@]12C)C(=O)O	InChI=1S/C27H42O3/c1-17(6-5-7-18(2)25(29)30)22-10-11-23-21-9-8-19-16-20(28)12-14-26(19,3)24(21)13-15-27(22,23)4/h16-18,21-24H,5-15H2,1-4H3,(H,29,30)/p-1/t17-,18?,21+,22-,23+,24+,26+,27-/m1/s1	C27H42O3	PSXQJZDFWDKBIP-UHFFFAOYSA-M	Exists in many Foods including EVOO, but it is not EVOO marker
3,4-dihydroxy-5-all-trans-decaprenylbenzoate	FDB030378	C(=C(\C)/CCC=C(C)C)\CC/C(=C/CC/C(=C/CC/C(=C/CC/C(=C/CC/C(=C/CC/C(=C/CC/C(=C/CC/C(=C/Cc1cc(cc(O)c1O)C(=O)O)/C)/C)/C)/C)/C)/C)/C)/C	InChI=1S/C57H86O4/c1-43(2)21-12-22-44(3)23-13-24-45(4)25-14-26-46(5)27-15-28-47(6)29-16-30-48(7)31-17-32-49(8)33-18-34-50(9)35-19-36-51(10)37-20-38-52(11)39-40-53-41-54(57(60)61)42-55(58)56(53)59/h21,23,25,27,29,31,33,35,37,39,41-42,58-59H,12-20,22,24,26,28,30,32,34,36,38,40H2,1-11H3,(H,60,61)/p-1/b44-23+,45-25+,46-27+,47-29+,48-31+,49-33+,50-35+,51-37+,52-39+	C57H86O4	HGWUGDIATLOPBN-BHZQGFRMSA-M	Exists in many Foods including EVOO, but it is not EVOO marker
3,4-dihydroxy-5-all-trans-heptaprenylbenzoate	FDB030379	C(=C(\C)/CCC=C(C)C)\CC/C(=C/CC/C(=C/CC/C(=C/CC/C(=C/CC/C(=C/Cc1cc(cc(O)c1O)C(=O)O)/C)/C)/C)/C)/C	InChI=1S/C42H62O4/c1-31(2)15-9-16-32(3)17-10-18-33(4)19-11-20-34(5)21-12-22-35(6)23-13-24-36(7)25-14-26-37(8)27-28-38-29-39(42(45)46)30-40(43)41(38)44/h15,17,19,21,23,25,27,29-30,43-44H,9-14,16,18,20,22,24,26,28H2,1-8H3,(H,45,46)/p-1/b32-17+,33-19+,34-21+,35-23+,36-25+,37-27+	C42H62O4	LIEYLSGXGOXYTD-CTBYCIIYSA-M	Exists in many Foods including EVOO, but it is not EVOO marker
3,4-dihydroxy-5-all-trans-hexaprenylbenzoate	FDB030380	C(=C(\C)/CCC=C(C)C)\CC/C(=C/CC/C(=C/CC/C(=C/CC/C(=C/Cc1cc(cc(O)c1O)C(=O)O)/C)/C)/C)/C	InChI=1S/C37H54O4/c1-27(2)13-8-14-28(3)15-9-16-29(4)17-10-18-30(5)19-11-20-31(6)21-12-22-32(7)23-24-33-25-34(37(40)41)26-35(38)36(33)39/h13,15,17,19,21,23,25-26,38-39H,8-12,14,16,18,20,22,24H2,1-7H3,(H,40,41)/p-1/b28-15+,29-17+,30-19+,31-21+,32-23+	C37H54O4	VEPICJBQCOUQPI-IRVXXIIISA-M	Exists in many Foods including EVOO, but it is not EVOO marker
3,4-dihydroxy-5-all-trans-nonaprenylbenzoate	FDB030381	CC(=CCC/C(=C/CC/C(=C/CC/C(=C/CC/C(=C/CC/C(=C/CC/C(=C/CC/C(=C/CC/C(=C/Cc1c(O)c(O)cc(c1)C(=O)O)/C)/C)/C)/C)/C)/C)/C)/C)C	InChI=1S/C52H78O4/c1-39(2)19-11-20-40(3)21-12-22-41(4)23-13-24-42(5)25-14-26-43(6)27-15-28-44(7)29-16-30-45(8)31-17-32-46(9)33-18-34-47(10)35-36-48-37-49(52(55)56)38-50(53)51(48)54/h19,21,23,25,27,29,31,33,35,37-38,53-54H,11-18,20,22,24,26,28,30,32,34,36H2,1-10H3,(H,55,56)/p-1	C52H78O4	FMSCZYMOUYOENK-UHFFFAOYSA-M	Exists in many Foods including EVOO, but it is not EVOO marker
3,4-dihydroxy-5-all-trans-octaprenylbenzoate	FDB030382	C(=C(\C)/CCC=C(C)C)\CC/C(=C/CC/C(=C/CC/C(=C/CC/C(=C/CC/C(=C/CC/C(=C/Cc1cc(cc(O)c1O)C(=O)O)/C)/C)/C)/C)/C)/C	InChI=1S/C47H70O4/c1-35(2)17-10-18-36(3)19-11-20-37(4)21-12-22-38(5)23-13-24-39(6)25-14-26-40(7)27-15-28-41(8)29-16-30-42(9)31-32-43-33-44(47(50)51)34-45(48)46(43)49/h17,19,21,23,25,27,29,31,33-34,48-49H,10-16,18,20,22,24,26,28,30,32H2,1-9H3,(H,50,51)/p-1/b36-19+,37-21+,38-23+,39-25+,40-27+,41-29+,42-31+	C47H70O4	ZTGCMYPRIIAXFD-LHSBZCSKSA-M	Exists in many Foods including EVOO, but it is not EVOO marker
3,4-Dihydroxybenzaldehyde	FDB012060	Oc1ccc(C=O)cc1O	InChI=1S/C7H6O3/c8-4-5-1-2-6(9)7(10)3-5/h1-4,9-10H	C7H6O3	IBGBGRVKPALMCQ-UHFFFAOYSA-N	Exists in many Foods including EVOO, but it is not EVOO marker
3,4-Dihydroxymandelaldehyde	FDB023855	O[C@H](C=O)c1cc(O)c(O)cc1	InChI=1S/C8H8O4/c9-4-8(12)5-1-2-6(10)7(11)3-5/h1-4,8,10-12H	C8H8O4	YUGMCLJIWGEKCK-UHFFFAOYSA-N	Exists in many Foods including EVOO, but it is not EVOO marker
3,4-Dihydroxymandelic acid	FDB022719	O[C@@H](C(=O)O)c1ccc(O)c(O)c1	InChI=1S/C8H8O5/c9-5-2-1-4(3-6(5)10)7(11)8(12)13/h1-3,7,9-11H,(H,12,13)	C8H8O5	RGHMISIYKIHAJW-UHFFFAOYSA-N	Exists in many Foods including EVOO, but it is not EVOO marker
3,4-Dihydroxyphenylacetaldehyde	FDB023227	Oc1c(O)cc(CC=O)cc1	InChI=1S/C8H8O3/c9-4-3-6-1-2-7(10)8(11)5-6/h1-2,4-5,10-11H,3H2	C8H8O3	IADQVXRMSNIUEL-UHFFFAOYSA-N	Exists in many Foods including EVOO, but it is not EVOO marker
3,4-Dihydroxyphenylacetic acid	FDB000316	OC(=O)Cc1cc(O)c(O)cc1	InChI=1S/C8H8O4/c9-6-2-1-5(3-7(6)10)4-8(11)12/h1-3,9-10H,4H2,(H,11,12)	C8H8O4	CFFZDZCDUFSOFZ-UHFFFAOYSA-N	Exists in many Foods including EVOO, but it is not EVOO marker
3,4-Dihydroxyphenylethanol-4-diglucoside	FDB006301	OCCc1cc(O)c(O[C@@H]2O[C@H](CO[C@@H]3O[C@H](CO)[C@@H](O)[C@H](O)[C@H]3O)[C@@H](O)[C@H](O)[C@H]2O)cc1	InChI=1S/C20H30O13/c21-4-3-8-1-2-10(9(23)5-8)31-20-18(29)16(27)14(25)12(33-20)7-30-19-17(28)15(26)13(24)11(6-22)32-19/h1-2,5,11-29H,3-4,6-7H2/t11-,12-,13-,14-,15+,16+,17-,18-,19-,20-/m1/s1	C20H30O13	GSBZTKMXIZXGEF-UHFFFAOYSA-N	EVOO Marker
3,4-dihydroxyphenylpyruvate	FDB030387	Oc1c(O)cc(CC(=O)C(=O)O)cc1	InChI=1S/C9H8O5/c10-6-2-1-5(3-7(6)11)4-8(12)9(13)14/h1-3,10-11H,4H2,(H,13,14)/p-1	C9H8O5	LQQFFJFGLSKYIR-UHFFFAOYSA-M	Exists in many Foods including EVOO, but it is not EVOO marker
3,4-Dimethoxybenzoic acid	FDB000222	COc1c(OC)cc(cc1)C(=O)O	InChI=1S/C9H10O4/c1-12-7-4-3-6(9(10)11)5-8(7)13-2/h3-5H,1-2H3,(H,10,11)	C9H10O4	DAUAQNGYDSHRET-UHFFFAOYSA-N	EVOO Marker
3,5-dihydroxyanisole	FDB030389	COc1cc(O)cc(O)c1	InChI=1S/C7H8O3/c1-10-7-3-5(8)2-6(9)4-7/h2-4,8-9H,1H3	C7H8O3	HDVRLUFGYQYLFJ-UHFFFAOYSA-N	Exists in many Foods including EVOO, but it is not EVOO marker
3,5-dimethoxyphenol	FDB030390	COc1cc(OC)cc(O)c1	InChI=1S/C8H10O3/c1-10-7-3-6(9)4-8(5-7)11-2/h3-5,9H,1-2H3	C8H10O3	XQDNFAMOIPNVES-UHFFFAOYSA-N	Exists in many Foods including EVOO, but it is not EVOO marker
3''-deamino-3''-oxonicotianamine	FDB030375	OC(=O)[C@@H](CC[N+]1CC[C@@H]1C(=O)O)[N+]CCC(=O)C(=O)O	InChI=1S/C12H17N2O7/c15-9(12(20)21)1-4-13-7(10(16)17)2-5-14-6-3-8(14)11(18)19/h7-8H,1-6H2,(H,16,17)(H,18,19)(H,20,21)/q+2/p-3	C12H17N2O7	RPGJYKVCHUARBL-UHFFFAOYSA-K	Exists in many Foods including EVOO, but it is not EVOO marker
3beta-Myrianthic acid	FDB014722	C[C@H]1CC[C@@]2(CC[C@]3(C)C(=CC[C@@H]4[C@]5(C)C[C@@H](O)[C@H](O)[C@](C)(CO)[C@@H]5CC[C@@]34C)[C@@H]2[C@]1(C)O)C(=O)O	InChI=1S/C30H48O6/c1-17-9-12-30(24(34)35)14-13-27(4)18(22(30)29(17,6)36)7-8-21-25(2)15-19(32)23(33)26(3,16-31)20(25)10-11-28(21,27)5/h7,17,19-23,31-33,36H,8-16H2,1-6H3,(H,34,35)	C30H48O6	YCOKATFNRPZIIU-UHFFFAOYSA-N	EVOO Marker
3β-hydroxy-4β-methyl-5α-cholest-7-ene-4α-carbaldehyde	FDB030468	CC(C)CCC[C@@H](C)[C@H]1CC[C@@H]2C3=CC[C@H]4[C@](C)(CC[C@H](O)[C@]4(C)C=O)[C@@H]3CC[C@]12C	InChI=1S/C29H48O2/c1-19(2)8-7-9-20(3)22-11-12-23-21-10-13-25-28(5,24(21)14-16-27(22,23)4)17-15-26(31)29(25,6)18-30/h10,18-20,22-26,31H,7-9,11-17H2,1-6H3	C29H48O2	HCOOTBJPHHNRCV-UHFFFAOYSA-N	Exists in many Foods including EVOO, but it is not EVOO marker
3β-hydroxy-4β-methyl-5α-cholest-7-ene-4α-carboxylate	FDB030469	CC(C)CCC[C@H](C)[C@@H]1CC[C@H]2C3=CC[C@H]4[C@](C)(CC[C@H](O)[C@]4(C)C(=O)O)[C@@H]3CC[C@]12C	InChI=1S/C29H48O3/c1-18(2)8-7-9-19(3)21-11-12-22-20-10-13-24-28(5,23(20)14-16-27(21,22)4)17-15-25(30)29(24,6)26(31)32/h10,18-19,21-25,30H,7-9,11-17H2,1-6H3,(H,31,32)/p-1	C29H48O3	UQFZKTIHSICSPG-UHFFFAOYSA-M	Exists in many Foods including EVOO, but it is not EVOO marker
4-(cytidine 5'-diphospho)-2-C-methyl-D-erythritol	FDB030479	[C@@H](O)(CO[P@@](=O)(O)O[P@@](=O)(O)OC[C@H]1O[C@@H](n2ccc(=N)nc2O)[C@H](O)[C@@H]1O)[C@@](C)(O)CO	InChI=1S/C14H25N3O14P2/c1-14(23,6-18)8(19)5-29-33(26,27)31-32(24,25)28-4-7-10(20)11(21)12(30-7)17-3-2-9(15)16-13(17)22/h2-3,7-8,10-12,18-21,23H,4-6H2,1H3,(H,24,25)(H,26,27)(H2,15,16,22)/t7-,8-,10-,11-,12-,14+/m1/s1	C14H25N3O14P2	YFAUKWZNPVBCFF-UHFFFAOYSA-N	Exists in many Foods including EVOO, but it is not EVOO marker
4-Acetamidobutanoic acid	FDB023214	CC(=O)NCCCC(=O)O	InChI=1S/C6H11NO3/c1-5(8)7-4-2-3-6(9)10/h2-4H2,1H3,(H,7,8)(H,9,10)	C6H11NO3	UZTFMUBKZQVKLK-UHFFFAOYSA-N	Exists in many Foods including EVOO, but it is not EVOO marker
4-amino-2-methyl-5-diphosphomethylpyrimidine	FDB030484	Cc1ncc(CO[P@](=O)(O)OP(=O)(O)O)c(=N)[nH]1	InChI=1S/C6H11N3O7P2/c1-4-8-2-5(6(7)9-4)3-15-18(13,14)16-17(10,11)12/h2H,3H2,1H3,(H,13,14)(H2,7,8,9)(H2,10,11,12)/p-3	C6H11N3O7P2	AGQJQCFEPUVXNK-UHFFFAOYSA-K	Exists in many Foods including EVOO, but it is not EVOO marker
4-amino-2-methyl-5-phosphomethylpyrimidine	FDB030485	Cc1ncc(COP(=O)(O)O)c(=N)[nH]1	InChI=1S/C6H10N3O4P/c1-4-8-2-5(6(7)9-4)3-13-14(10,11)12/h2H,3H2,1H3,(H2,7,8,9)(H2,10,11,12)/p-2	C6H10N3O4P	PKYFHKIYHBRTPI-UHFFFAOYSA-L	Exists in many Foods including EVOO, but it is not EVOO marker
4-amino-2,6-dinitrotoluene	FDB030482	Cc1c(cc([N])cc1N(=O)=O)N(=O)=O	InChI=1S/C7H5N3O4/c1-4-6(9(11)12)2-5(8)3-7(4)10(13)14/h2-3H,1H3/q+1	C7H5N3O4	UFCYVGALWWIAJC-UHFFFAOYSA-N	Exists in many Foods including EVOO, but it is not EVOO marker
4-amino-2,6-dinitrotoluene glucoside	FDB030483	Cc1c(cc(N[C@@H]2O[C@@H](CO)[C@H](O)[C@@H](O)[C@H]2O)cc1N(=O)=O)N(=O)=O	InChI=1S/C13H17N3O9/c1-5-7(15(21)22)2-6(3-8(5)16(23)24)14-13-12(20)11(19)10(18)9(4-17)25-13/h2-3,9-14,17-20H,4H2,1H3	C13H17N3O9	YGGQRUODYYKCTL-UHFFFAOYSA-N	Exists in many Foods including EVOO, but it is not EVOO marker
4-amino-4-deoxychorismate	FDB030486	N[C@@H]1C=CC(=C[C@H]1OC(=C)C(=O)O)C(=O)O	InChI=1S/C10H11NO5/c1-5(9(12)13)16-8-4-6(10(14)15)2-3-7(8)11/h2-4,7-8H,1,11H2,(H,12,13)(H,14,15)/t7-,8-/m1/s1	C10H11NO5	OIUJHGOLFKDBSU-UHFFFAOYSA-N	Exists in many Foods including EVOO, but it is not EVOO marker
4-aminobenzoate	FDB030487	Nc1ccc(cc1)C(=O)O	InChI=1S/C7H7NO2/c8-6-3-1-5(2-4-6)7(9)10/h1-4H,8H2,(H,9,10)/p-1	C7H7NO2	ALYNCZNDIQEVRV-UHFFFAOYSA-M	Exists in many Foods including EVOO, but it is not EVOO marker
4-Aminobutyric acid	FDB008937	NCCCC(=O)O	InChI=1S/C4H9NO2/c5-3-1-2-4(6)7/h1-3,5H2,(H,6,7)	C4H9NO2	BTCSSZJGUNDROE-UHFFFAOYSA-N	Exists in many Foods including EVOO, but it is not EVOO marker
4-coumaroyl-3',4'-dihydroxyphenyllactate	FDB030491	Oc1ccc(/C=C\C(=O)O[C@@H](Cc2cc(O)c(O)cc2)C(=O)O)cc1	InChI=1S/C18H16O7/c19-13-5-1-11(2-6-13)4-8-17(22)25-16(18(23)24)10-12-3-7-14(20)15(21)9-12/h1-9,16,19-21H,10H2,(H,23,24)/p-1	C18H16O7	KIMHJUCTTIEANQ-UHFFFAOYSA-M	Exists in many Foods including EVOO, but it is not EVOO marker
4-coumaroyl-4'-hydroxyphenyllactate	FDB030492	Oc1ccc(C[C@H](OC(=O)/C=C\c2ccc(O)cc2)C(=O)O)cc1	InChI=1S/C18H16O6/c19-14-6-1-12(2-7-14)5-10-17(21)24-16(18(22)23)11-13-3-8-15(20)9-4-13/h1-10,16,19-20H,11H2,(H,22,23)/p-1	C18H16O6	LVPGCTXCBGXZHO-UHFFFAOYSA-M	Exists in many Foods including EVOO, but it is not EVOO marker
4-coumaroylshikimate	FDB030493	O[C@H]1C=C(C[C@@H](OC(=O)/C=C\c2ccc(O)cc2)[C@@H]1O)C(=O)O	InChI=1S/C16H16O7/c17-11-4-1-9(2-5-11)3-6-14(19)23-13-8-10(16(21)22)7-12(18)15(13)20/h1-7,12-13,15,17-18,20H,8H2,(H,21,22)	C16H16O7	GVECSFFLZYNEBO-UHFFFAOYSA-N	Exists in many Foods including EVOO, but it is not EVOO marker
4-coumaryl alcohol	FDB030494	OC/C=C/c1ccc(O)cc1	InChI=1S/C9H10O2/c10-7-1-2-8-3-5-9(11)6-4-8/h1-6,10-11H,7H2/b2-1+	C9H10O2	PTNLHDGQWUGONS-OWOJBTEDSA-N	Exists in many Foods including EVOO, but it is not EVOO marker
4-Fumarylacetoacetic acid	FDB022522	OC(=O)CC(=O)CC(=O)/C=C/C(=O)O	InChI=1S/C8H8O6/c9-5(1-2-7(11)12)3-6(10)4-8(13)14/h1-2H,3-4H2,(H,11,12)(H,13,14)/b2-1+	C8H8O6	GACSIVHAIFQKTC-OWOJBTEDSA-N	Exists in many Foods including EVOO, but it is not EVOO marker
4-Hydroxy-2-nonenal	FDB020986	CCCCC[C@@H](O)/C=C/C=O	InChI=1S/C9H16O2/c1-2-3-4-6-9(11)7-5-8-10/h5,7-9,11H,2-4,6H2,1H3/b7-5+	C9H16O2	JVJFIQYAHPMBBX-FNORWQNLSA-N	Exists in many Foods including EVOO, but it is not EVOO marker
4-hydroxy-2-nonenal-[Cys-Gly] conjugate	FDB030496	CCCCC[C@H](O)[C@H](CC=O)SC[C@@H](N)C(=O)NCC(=O)O	InChI=1S/C14H24N2O5S/c1-2-3-4-5-11(18)12(6-7-17)22-9-10(15)14(21)16-8-13(19)20/h7,10-12,18H,2-6,8-9H2,1H3,(H,16,21)(H,19,20)/q+1/p-1	C14H26N2O5S	XLGVEZUMGDAHMH-UHFFFAOYSA-M	Exists in many Foods including EVOO, but it is not EVOO marker
4-hydroxy-2-nonenal-[L-Cys] conjugate	FDB030497	CCCCC[C@@H](O)[C@@H](CC=O)SC[C@H](N)C(=O)O	InChI=1S/C12H21NO4S/c1-2-3-4-5-10(15)11(6-7-14)18-8-9(13)12(16)17/h7,9-11,15H,2-6,8H2,1H3,(H,16,17)/q+1/p-1	C12H23NO4S	XJUXNVLIARNBIH-UHFFFAOYSA-M	Exists in many Foods including EVOO, but it is not EVOO marker
4-hydroxy-2-nonenal-glutathione conjugate	FDB030498	CCCCC[C@@H](O)[C@@H](CC=O)SC[C@@H](NC(=O)CC[C@@H](N)C(=O)O)C(=O)NCC(=O)O	InChI=1S/C19H31N3O8S/c1-2-3-4-5-14(24)15(8-9-23)31-11-13(18(28)21-10-17(26)27)22-16(25)7-6-12(20)19(29)30/h9,12-15,24H,2-8,10-11H2,1H3,(H,21,28)(H,22,25)(H,26,27)(H,29,30)/q+1/p-2	C19H33N3O8S	VEBHIQDMOXSWEA-UHFFFAOYSA-L	Exists in many Foods including EVOO, but it is not EVOO marker
4-hydroxy-5-methyl-2-methylene-3(2H)-furanone	FDB030499	CC1=C(O)C(=O)C(=C)O1	InChI=1S/C6H6O3/c1-3-5(7)6(8)4(2)9-3/h8H,1H2,2H3/p-1	C6H6O3	NPMQEIOINVDLMV-UHFFFAOYSA-M	Exists in many Foods including EVOO, but it is not EVOO marker
4-hydroxy-5-methyl-2-propyl-3(2H)-furanone	FDB030500	CCC[C@@H]1OC(=C(O)C1=O)C	InChI=1S/C8H12O3/c1-3-4-6-8(10)7(9)5(2)11-6/h6,9H,3-4H2,1-2H3/p-1	C8H12O3	DBYQGTLFSQKPCA-UHFFFAOYSA-M	Exists in many Foods including EVOO, but it is not EVOO marker
4-Hydroxybenzaldehyde	FDB010504	Oc1ccc(C=O)cc1	InChI=1S/C7H6O2/c8-5-6-1-3-7(9)4-2-6/h1-5,9H	C7H6O2	RGHHSNMVTDWUBI-UHFFFAOYSA-N	Exists in many Foods including EVOO, but it is not EVOO marker
4-Hydroxybenzeneacetonitrile	FDB000961	Oc1ccc(CC#N)cc1	InChI=1S/C8H7NO/c9-6-5-7-1-3-8(10)4-2-7/h1-4,10H,5H2	C8H7NO	AYKYOOPFBCOXSL-UHFFFAOYSA-N	Exists in many Foods including EVOO, but it is not EVOO marker
4-Hydroxyphenylacetic acid	FDB010534	OC(=O)Cc1ccc(O)cc1	InChI=1S/C8H8O3/c9-7-3-1-6(2-4-7)5-8(10)11/h1-4,9H,5H2,(H,10,11)	C8H8O3	XQXPVVBIMDBYFF-UHFFFAOYSA-N	Exists in many Foods including EVOO, but it is not EVOO marker
4-hydroxyphenylpyruvate	FDB030506	OC(=O)C(=O)Cc1ccc(O)cc1	InChI=1S/C9H8O4/c10-7-3-1-6(2-4-7)5-8(11)9(12)13/h1-4,10H,5H2,(H,12,13)	C9H8O4	KKADPXVIOXHVKN-UHFFFAOYSA-N	Exists in many Foods including EVOO, but it is not EVOO marker
4-hydroxysphinganine	FDB030507	CCCCCCCCCCCCCC[C@H](O)[C@H](O)[C@@H](N)CO	InChI=1S/C18H39NO3/c1-2-3-4-5-6-7-8-9-10-11-12-13-14-17(21)18(22)16(19)15-20/h16-18,20-22H,2-15,19H2,1H3	C18H39NO3	AERBNCYCJBRYDG-UHFFFAOYSA-N	Exists in many Foods including EVOO, but it is not EVOO marker
4-Methyl-2-oxopentanoic acid	FDB012607	CC(C)CC(=O)C(=O)O	InChI=1S/C6H10O3/c1-4(2)3-5(7)6(8)9/h4H,3H2,1-2H3,(H,8,9)	C6H10O3	BKAJNAXTPSGJCU-UHFFFAOYSA-N	Exists in many Foods including EVOO, but it is not EVOO marker
4-methyl-5-(β-hydroxyethyl)thiazole	FDB030512	Cc1c(CCO)scn1	InChI=1S/C6H9NOS/c1-5-6(2-3-8)9-4-7-5/h4,8H,2-3H2,1H3	C6H9NOS	BKAWJIRCKVUVED-UHFFFAOYSA-N	Exists in many Foods including EVOO, but it is not EVOO marker
4-methylsulfinylbutyl glucosinolate	FDB030513	C[S@@](=O)CCCC/C(=N/OS(=O)(=O)O)/S[C@@H]1O[C@@H](CO)[C@@H](O)[C@H](O)[C@H]1O	InChI=1S/C12H23NO10S3/c1-25(18)5-3-2-4-8(13-23-26(19,20)21)24-12-11(17)10(16)9(15)7(6-14)22-12/h7,9-12,14-17H,2-6H2,1H3,(H,19,20,21)	C12H23NO10S3	GMMLNKINDDUDCF-UHFFFAOYSA-N	Exists in many Foods including EVOO, but it is not EVOO marker
4-methylthiobutyl glucosinolate	FDB030514	CSCCCC/C(=N/OS(=O)(=O)O)/S[C@H]1O[C@@H](CO)[C@H](O)[C@H](O)[C@@H]1O	InChI=1S/C12H23NO9S3/c1-23-5-3-2-4-8(13-22-25(18,19)20)24-12-11(17)10(16)9(15)7(6-14)21-12/h7,9-12,14-17H,2-6H2,1H3,(H,18,19,20)/p-1	C12H23NO9S3	GKUMMDFLKGFCKH-UHFFFAOYSA-M	Exists in many Foods including EVOO, but it is not EVOO marker
4-methylthiobutyldesulfoglucosinolate	FDB030515	CSCCCC/C(=N/O)/S[C@@H]1O[C@H](CO)[C@@H](O)[C@@H](O)[C@H]1O	InChI=1S/C12H23NO6S2/c1-20-5-3-2-4-8(13-18)21-12-11(17)10(16)9(15)7(6-14)19-12/h7,9-12,14-18H,2-6H2,1H3	C12H23NO6S2	WILLOUKDISBKTQ-UHFFFAOYSA-N	Exists in many Foods including EVOO, but it is not EVOO marker
4-nitroso-2,6-dinitrotoluene	FDB030516	Cc1c(cc(cc1N(=O)=O)N=O)N(=O)=O	InChI=1S/C7H5N3O5/c1-4-6(9(12)13)2-5(8-11)3-7(4)10(14)15/h2-3H,1H3	C7H5N3O5	CNEZUBNNRCSZMT-UHFFFAOYSA-N	Exists in many Foods including EVOO, but it is not EVOO marker
4,4-dimethyl-14α-formyl-5α-cholesta-8-en-3β-ol	FDB030471	CC(C)CCC[C@@H](C)[C@H]1CC[C@@]2(C=O)C3=C(CC[C@]12C)[C@@]1(C)CC[C@H](O)C(C)(C)[C@H]1CC3	InChI=1S/C30H50O2/c1-20(2)9-8-10-21(3)22-14-18-30(19-31)24-11-12-25-27(4,5)26(32)15-16-28(25,6)23(24)13-17-29(22,30)7/h19-22,25-26,32H,8-18H2,1-7H3/t21?,22?,25?,26-,28+,29+,30+/m0/s1	C30H50O2	MKMLAQLNFVFNRK-UHFFFAOYSA-N	Exists in many Foods including EVOO, but it is not EVOO marker
4,4-dimethyl-14α-hydroxymethyl-5α-cholesta-8-en-3β-ol	FDB030472	CC(C)CCC[C@H](C)[C@H]1CC[C@@]2(CO)C3=C(CC[C@]12C)[C@@]1(C)CC[C@H](O)C(C)(C)[C@H]1CC3	InChI=1S/C30H52O2/c1-20(2)9-8-10-21(3)22-14-18-30(19-31)24-11-12-25-27(4,5)26(32)15-16-28(25,6)23(24)13-17-29(22,30)7/h20-22,25-26,31-32H,8-19H2,1-7H3/t21?,22?,25?,26-,28+,29+,30+/m0/s1	C30H52O2	SJPDNXKPBQHPMZ-UHFFFAOYSA-N	Exists in many Foods including EVOO, but it is not EVOO marker
4,4-dimethyl-5-α-cholesta-8,14-dien-3-β-ol	FDB030473	CC(C)CCC[C@@H](C)[C@H]1CC=C2C3=C(CC[C@]12C)[C@@]1(C)CC[C@@H](O)C(C)(C)[C@@H]1CC3	InChI=1S/C29H48O/c1-19(2)9-8-10-20(3)22-12-13-23-21-11-14-25-27(4,5)26(30)16-18-29(25,7)24(21)15-17-28(22,23)6/h13,19-20,22,25-26,30H,8-12,14-18H2,1-7H3	C29H48O	OGQJUYXFIOFTMA-UHFFFAOYSA-N	Exists in many Foods including EVOO, but it is not EVOO marker
4,4-dimethyl-5α-cholest-7-en-3β-ol	FDB030474	[C@@H](C)(CCCC(C)C)[C@H]1CC[C@H]2C3=CC[C@H]4C(C)(C)[C@@H](O)CC[C@]4(C)[C@H]3CC[C@]12C	InChI=1S/C29H50O/c1-19(2)9-8-10-20(3)22-12-13-23-21-11-14-25-27(4,5)26(30)16-18-29(25,7)24(21)15-17-28(22,23)6/h11,19-20,22-26,30H,8-10,12-18H2,1-7H3/t20-,22-,23+,24+,25+,26+,28-,29-/m1/s1	C29H50O	UVNXFLZMQCAWCP-UHFFFAOYSA-N	Exists in many Foods including EVOO, but it is not EVOO marker
4,4-dimethyl-5α-cholesta-8-en-3-β-ol	FDB030475	CC(C)CCC[C@H](C)[C@H]1CC[C@H]2C3=C(CC[C@]12C)[C@@]1(C)CC[C@@H](O)C(C)(C)[C@@H]1CC3	InChI=1S/C29H50O/c1-19(2)9-8-10-20(3)22-12-13-23-21-11-14-25-27(4,5)26(30)16-18-29(25,7)24(21)15-17-28(22,23)6/h19-20,22-23,25-26,30H,8-18H2,1-7H3	C29H50O	FYHRVINOXYETMN-UHFFFAOYSA-N	Exists in many Foods including EVOO, but it is not EVOO marker
4,4-dimethylzymosterol	FDB030476	C[C@@H](CCC=C(C)C)[C@@H]1CC[C@@H]2C3=C(CC[C@@]12C)[C@@]1(C)CC[C@H](O)C(C)(C)[C@@H]1CC3	InChI=1S/C29H48O/c1-19(2)9-8-10-20(3)22-12-13-23-21-11-14-25-27(4,5)26(30)16-18-29(25,7)24(21)15-17-28(22,23)6/h9,20,22-23,25-26,30H,8,10-18H2,1-7H3	C29H48O	CHGIKSSZNBCNDW-UHFFFAOYSA-N	Exists in many Foods including EVOO, but it is not EVOO marker
4,5-seco-dopa	FDB030477	C(=C\C(=C/C(=O)C(=O)O)\C[C@H](N)C(=O)O)/O	InChI=1S/C9H11NO6/c10-6(8(13)14)3-5(1-2-11)4-7(12)9(15)16/h1-2,4,6,11H,3,10H2,(H,13,14)(H,15,16)/b2-1+,5-4+/t6-/m0/s1	C9H11NO6	PIYTUGMLAKPQKI-SFCLUUCXSA-N	Exists in many Foods including EVOO, but it is not EVOO marker
4'-phosphopantetheine	FDB030470	CC(C)(COP(=O)(O)O)[C@@H](O)C(=O)NCCC(=O)NCCS	InChI=1S/C11H23N2O7PS/c1-11(2,7-20-21(17,18)19)9(15)10(16)13-4-3-8(14)12-5-6-22/h9,15,22H,3-7H2,1-2H3,(H,12,14)(H,13,16)(H2,17,18,19)/t9-/m0/s1	C11H23N2O7PS	JDMUPRLRUUMCTL-UHFFFAOYSA-N	Exists in many Foods including EVOO, but it is not EVOO marker
4α-carboxy-4β-methyl-5α-cholesta-8-en-3β-ol	FDB030521	CC(C)CCC[C@H](C)[C@H]1CC[C@H]2C3=C(CC[C@@]12C)[C@@]1(C)CC[C@@H](O)[C@](C)([C@@H]1CC3)C(=O)O	InChI=1S/C29H48O3/c1-18(2)8-7-9-19(3)21-11-12-22-20-10-13-24-28(5,23(20)14-16-27(21,22)4)17-15-25(30)29(24,6)26(31)32/h18-19,21-22,24-25,30H,7-17H2,1-6H3,(H,31,32)/p-1	C29H48O3	GLCDBDRQLZKKOJ-UHFFFAOYSA-M	Exists in many Foods including EVOO, but it is not EVOO marker
4α-carboxy-4β-methyl-5α-cholesta-8,24-dien-3β-ol	FDB030520	C[C@H](CCC=C(C)C)[C@@H]1CC[C@@H]2C3=C(CC[C@]12C)[C@@]1(C)CC[C@H](O)[C@@](C)([C@H]1CC3)C(=O)O	InChI=1S/C29H46O3/c1-18(2)8-7-9-19(3)21-11-12-22-20-10-13-24-28(5,23(20)14-16-27(21,22)4)17-15-25(30)29(24,6)26(31)32/h8,19,21-22,24-25,30H,7,9-17H2,1-6H3,(H,31,32)/p-1	C29H46O3	MYWAIWDQTCHPTH-UHFFFAOYSA-M	Exists in many Foods including EVOO, but it is not EVOO marker
4α-carboxy-4β,14α-dimethyl-9β,19-cyclo-5α-ergost-24(241)-en-3β-ol	FDB030519	[C@@H](C)(CCC(=C)C(C)C)[C@H]1CC[C@@]2(C)[C@@H]3CC[C@@H]4[C@]5(C[C@@]35CC[C@]12C)CC[C@H](O)[C@@]4(C)C(=O)O	InChI=1S/C31H50O3/c1-19(2)20(3)8-9-21(4)22-12-14-28(6)23-10-11-24-29(7,26(33)34)25(32)13-15-30(24)18-31(23,30)17-16-27(22,28)5/h19,21-25,32H,3,8-18H2,1-2,4-7H3,(H,33,34)/p-1/t21-,22?,23?,24?,25+,27-,28+,29+,30?,31?/m1/s1	C31H50O3	RLRGKMMFFVWPHT-UHFFFAOYSA-M	Exists in many Foods including EVOO, but it is not EVOO marker
4α-carboxy-5α-cholesta-8-en-3β-ol	FDB030523	CC(C)CCC[C@@H](C)[C@H]1CC[C@H]2C3=C(CC[C@@]12C)[C@]1(C)CC[C@@H](O)[C@@H]([C@@H]1CC3)C(=O)O	InChI=1S/C28H46O3/c1-17(2)7-6-8-18(3)20-11-12-21-19-9-10-23-25(26(30)31)24(29)14-16-28(23,5)22(19)13-15-27(20,21)4/h17-18,20-21,23-25,29H,6-16H2,1-5H3,(H,30,31)/p-1	C28H46O3	RODBXVVNKJCWQR-UHFFFAOYSA-M	Exists in many Foods including EVOO, but it is not EVOO marker
4α-carboxy-5α-cholesta-8,24-dien-3β-ol	FDB030522	C[C@H](CCC=C(C)C)[C@@H]1CC[C@H]2C3=C(CC[C@@]12C)[C@@]1(C)CC[C@H](O)[C@@H]([C@H]1CC3)C(=O)O	InChI=1S/C28H44O3/c1-17(2)7-6-8-18(3)20-11-12-21-19-9-10-23-25(26(30)31)24(29)14-16-28(23,5)22(19)13-15-27(20,21)4/h7,18,20-21,23-25,29H,6,8-16H2,1-5H3,(H,30,31)/p-1	C28H44O3	JHIWIFRQJXLNEU-UHFFFAOYSA-M	Exists in many Foods including EVOO, but it is not EVOO marker
4α-carboxy-ergosta-7,24(241)-dien-3β-ol	FDB030524	CC(C)C(=C)CC[C@@H](C)[C@H]1CC[C@H]2C3=CC[C@@H]4[C@H]([C@@H](O)CC[C@]4(C)[C@H]3CC[C@@]12C)C(=O)O	InChI=1S/C29H46O3/c1-17(2)18(3)7-8-19(4)21-11-12-22-20-9-10-24-26(27(31)32)25(30)14-16-29(24,6)23(20)13-15-28(21,22)5/h9,17,19,21-26,30H,3,7-8,10-16H2,1-2,4-6H3,(H,31,32)/p-1	C29H46O3	URESBFJPXATWDO-UHFFFAOYSA-M	Exists in many Foods including EVOO, but it is not EVOO marker
4α-carboxy-stigmasta-7,24(241)-dien-3β-ol	FDB030525	C(=C(\CC[C@@H](C)[C@@H]1CC[C@@H]2C3=CC[C@@H]4[C@H](C(=O)O)[C@@H](O)CC[C@]4(C)[C@@H]3CC[C@]12C)/C(C)C)/C	InChI=1S/C30H48O3/c1-7-20(18(2)3)9-8-19(4)22-12-13-23-21-10-11-25-27(28(32)33)26(31)15-17-30(25,6)24(21)14-16-29(22,23)5/h7,10,18-19,22-27,31H,8-9,11-17H2,1-6H3,(H,32,33)/p-1/b20-7-/t19-,22?,23?,24?,25?,26+,27+,29-,30-/m1/s1	C30H48O3	PLFNGFVQAIAQFS-SCDVKCJHSA-M	Exists in many Foods including EVOO, but it is not EVOO marker
4α-formyl-4β-methyl-5α-cholesta-8-en-3β-ol	FDB030528	CC(C)CCC[C@H](C)[C@H]1CC[C@@H]2C3=C(CC[C@]12C)[C@@]1(C)CC[C@H](O)[C@@](C)(C=O)[C@H]1CC3	InChI=1S/C29H48O2/c1-19(2)8-7-9-20(3)22-11-12-23-21-10-13-25-28(5,24(21)14-16-27(22,23)4)17-15-26(31)29(25,6)18-30/h18-20,22-23,25-26,31H,7-17H2,1-6H3/t20?,22?,23?,25?,26-,27+,28+,29-/m0/s1	C29H48O2	WWTBBRMTEFBUND-UHFFFAOYSA-N	Exists in many Foods including EVOO, but it is not EVOO marker
4α-formyl-4β-methyl-5α-cholesta-8,24-dien-3β-ol	FDB030527	C[C@H](CCC=C(C)C)[C@@H]1CC[C@@H]2C3=C(CC[C@]12C)[C@]1(C)CC[C@H](O)[C@](C)(C=O)[C@H]1CC3	InChI=1S/C29H46O2/c1-19(2)8-7-9-20(3)22-11-12-23-21-10-13-25-28(5,24(21)14-16-27(22,23)4)17-15-26(31)29(25,6)18-30/h8,18,20,22-23,25-26,31H,7,9-17H2,1-6H3	C29H46O2	GFGANDKVOKQAGH-UHFFFAOYSA-N	Exists in many Foods including EVOO, but it is not EVOO marker
4α-formyl-5α-cholesta-8-en-3β-ol	FDB030530	CC(C)CCC[C@H](C)[C@H]1CC[C@@H]2C3=C(CC[C@]12C)[C@@]1(C)CC[C@H](O)[C@@H](C=O)[C@H]1CC3	InChI=1S/C28H46O2/c1-18(2)7-6-8-19(3)22-11-12-23-20-9-10-24-21(17-29)26(30)14-16-28(24,5)25(20)13-15-27(22,23)4/h17-19,21-24,26,30H,6-16H2,1-5H3/t19?,21-,22?,23?,24?,26-,27+,28-/m0/s1	C28H46O2	MHYWFGFPMGLYBL-UHFFFAOYSA-N	Exists in many Foods including EVOO, but it is not EVOO marker
4α-formyl-5α-cholesta-8,24-dien-3β-ol	FDB030529	C[C@H](CCC=C(C)C)[C@H]1CC[C@H]2C3=C(CC[C@@]12C)[C@@]1(C)CC[C@@H](O)[C@H](C=O)[C@@H]1CC3	InChI=1S/C28H44O2/c1-18(2)7-6-8-19(3)22-11-12-23-20-9-10-24-21(17-29)26(30)14-16-28(24,5)25(20)13-15-27(22,23)4/h7,17,19,21-24,26,30H,6,8-16H2,1-5H3	C28H44O2	ZLQSSFNCEUGGJF-UHFFFAOYSA-N	Exists in many Foods including EVOO, but it is not EVOO marker
4α-formyl-ergosta-7,24(241)-dien-3β-ol	FDB030531	[C@@H](C)(CCC(=C)C(C)C)[C@H]1CC[C@@H]2C3=CC[C@@H]4[C@H](C=O)[C@@H](O)CC[C@]4(C)[C@@H]3CC[C@]12C	InChI=1S/C29H46O2/c1-18(2)19(3)7-8-20(4)23-11-12-24-21-9-10-25-22(17-30)27(31)14-16-29(25,6)26(21)13-15-28(23,24)5/h9,17-18,20,22-27,31H,3,7-8,10-16H2,1-2,4-6H3/t20-,22+,23?,24?,25?,26?,27+,28-,29+/m1/s1	C29H46O2	RFKHEEQSEZBUAP-UHFFFAOYSA-N	Exists in many Foods including EVOO, but it is not EVOO marker
4α-formyl-stigmasta-7,24(241)-dien-3β-ol	FDB030532	C(=C(\CC[C@@H](C)[C@H]1CC[C@H]2C3=CC[C@H]4[C@H](C=O)[C@@H](O)CC[C@]4(C)[C@H]3CC[C@]12C)/C(C)C)/C	InChI=1S/C30H48O2/c1-7-21(19(2)3)9-8-20(4)24-12-13-25-22-10-11-26-23(18-31)28(32)15-17-30(26,6)27(22)14-16-29(24,25)5/h7,10,18-20,23-28,32H,8-9,11-17H2,1-6H3/b21-7-/t20-,23+,24?,25?,26?,27?,28+,29-,30+/m1/s1	C30H48O2	YTPAERFJSRKUSQ-YXSASFKJSA-N	Exists in many Foods including EVOO, but it is not EVOO marker
4α-formyl,4β,14α-dimethyl-9β,19-cyclo-5α-ergost-24(241)-en-3β-ol	FDB030526	CC(C)C(=C)CC[C@H](C)[C@H]1CC[C@@]2(C)[C@@H]3CC[C@H]4[C@@]5(C[C@@]35CC[C@@]12C)CC[C@@H](O)[C@@]4(C)C=O	InChI=1S/C31H50O2/c1-20(2)21(3)8-9-22(4)23-12-14-29(7)25-11-10-24-27(5,19-32)26(33)13-15-30(24)18-31(25,30)17-16-28(23,29)6/h19-20,22-26,33H,3,8-18H2,1-2,4-7H3	C31H50O2	FAQRUJCAUFLERP-UHFFFAOYSA-N	Exists in many Foods including EVOO, but it is not EVOO marker
4α-hydroxy-tetrahydrobiopterin	FDB030533	C[C@H](O)[C@@H](O)[C@@H]1CNC2=NC(=NC(=O)[C@]2(O)N1)N	InChI=1S/C9H15N5O4/c1-3(15)5(16)4-2-11-6-9(18,14-4)7(17)13-8(10)12-6/h3-5,14-16,18H,2H2,1H3,(H3,10,11,12,13,17)	C9H15N5O4	KJKIEFUPAPPGBC-UHFFFAOYSA-N	Exists in many Foods including EVOO, but it is not EVOO marker
4α-hydroxymethyl-4β-methyl-5α-cholesta-8-en-3β-ol	FDB030536	CC(C)CCC[C@@H](C)[C@@H]1CC[C@@H]2C3=C(CC[C@]12C)[C@@]1(C)CC[C@H](O)[C@@](C)(CO)[C@@H]1CC3	InChI=1S/C29H50O2/c1-19(2)8-7-9-20(3)22-11-12-23-21-10-13-25-28(5,24(21)14-16-27(22,23)4)17-15-26(31)29(25,6)18-30/h19-20,22-23,25-26,30-31H,7-18H2,1-6H3/t20?,22?,23?,25?,26-,27+,28+,29-/m0/s1	C29H50O2	UVSRXDFMOZKKGE-UHFFFAOYSA-N	Exists in many Foods including EVOO, but it is not EVOO marker
4α-hydroxymethyl-4β-methyl-5α-cholesta-8,24-dien-3β-ol	FDB030535	C[C@H](CCC=C(C)C)[C@@H]1CC[C@H]2C3=C(CC[C@]12C)[C@@]1(C)CC[C@@H](O)[C@](C)(CO)[C@@H]1CC3	InChI=1S/C29H48O2/c1-19(2)8-7-9-20(3)22-11-12-23-21-10-13-25-28(5,24(21)14-16-27(22,23)4)17-15-26(31)29(25,6)18-30/h8,20,22-23,25-26,30-31H,7,9-18H2,1-6H3	C29H48O2	LEUVIESGHNFBEK-UHFFFAOYSA-N	Exists in many Foods including EVOO, but it is not EVOO marker
4α-hydroxymethyl-5α-cholesta-8-en-3β-ol	FDB030538	CC(C)CCC[C@@H](C)[C@H]1CC[C@@H]2C3=C(CC[C@]12C)[C@@]1(C)CC[C@H](O)[C@@H](CO)[C@H]1CC3	InChI=1S/C28H48O2/c1-18(2)7-6-8-19(3)22-11-12-23-20-9-10-24-21(17-29)26(30)14-16-28(24,5)25(20)13-15-27(22,23)4/h18-19,21-24,26,29-30H,6-17H2,1-5H3/t19?,21-,22?,23?,24?,26-,27+,28-/m0/s1	C28H48O2	UPEGTKGKNWDIAN-UHFFFAOYSA-N	Exists in many Foods including EVOO, but it is not EVOO marker
4α-hydroxymethyl-5α-cholesta-8,24-dien-3β-ol	FDB030537	C[C@H](CCC=C(C)C)[C@H]1CC[C@@H]2C3=C(CC[C@]12C)[C@@]1(C)CC[C@@H](O)[C@H](CO)[C@H]1CC3	InChI=1S/C28H46O2/c1-18(2)7-6-8-19(3)22-11-12-23-20-9-10-24-21(17-29)26(30)14-16-28(24,5)25(20)13-15-27(22,23)4/h7,19,21-24,26,29-30H,6,8-17H2,1-5H3	C28H46O2	ORZKEIGPXNMCHC-UHFFFAOYSA-N	Exists in many Foods including EVOO, but it is not EVOO marker
4α-hydroxymethyl-ergosta-7,24(241)-dien-3β-ol	FDB030539	CC(C)C(=C)CC[C@H](C)[C@H]1CC[C@H]2C3=CC[C@@H]4[C@H](CO)[C@H](O)CC[C@@]4(C)[C@@H]3CC[C@]12C	InChI=1S/C29H48O2/c1-18(2)19(3)7-8-20(4)23-11-12-24-21-9-10-25-22(17-30)27(31)14-16-29(25,6)26(21)13-15-28(23,24)5/h9,18,20,22-27,30-31H,3,7-8,10-17H2,1-2,4-6H3	C29H48O2	QFGCPIMZVWPNNF-UHFFFAOYSA-N	Exists in many Foods including EVOO, but it is not EVOO marker
4α-hydroxymethyl-stigmasta-7,24(241)-dien-3β-ol	FDB030540	C/C=C(\CC[C@H](C)[C@@H]1CC[C@@H]2C3=CC[C@@H]4[C@@H](CO)[C@@H](O)CC[C@@]4(C)[C@H]3CC[C@@]12C)/C(C)C	InChI=1S/C30H50O2/c1-7-21(19(2)3)9-8-20(4)24-12-13-25-22-10-11-26-23(18-31)28(32)15-17-30(26,6)27(22)14-16-29(24,25)5/h7,10,19-20,23-28,31-32H,8-9,11-18H2,1-6H3	C30H50O2	NUAGPLGAOGOSCQ-UHFFFAOYSA-N	Exists in many Foods including EVOO, but it is not EVOO marker
4α-hydroxymethyl,4β,14α-dimethyl-9β,19-cyclo-5α-ergost-24(241)-en-3β-ol	FDB030534	[C@@H](C)(CCC(=C)C(C)C)[C@H]1CC[C@@]2(C)[C@@H]3CC[C@@H]4[C@@]5(C[C@@]35CC[C@]12C)CC[C@H](O)[C@@]4(C)CO	InChI=1S/C31H52O2/c1-20(2)21(3)8-9-22(4)23-12-14-29(7)25-11-10-24-27(5,19-32)26(33)13-15-30(24)18-31(25,30)17-16-28(23,29)6/h20,22-26,32-33H,3,8-19H2,1-2,4-7H3/t22-,23?,24?,25?,26+,27+,28-,29+,30?,31?/m1/s1	C31H52O2	FQXKPPBUTHZNET-UHFFFAOYSA-N	Exists in many Foods including EVOO, but it is not EVOO marker
4α-methyl-5α-cholest-7-en-3-one	FDB030541	[C@@H]1(CC[C@H]2C3=CC[C@H]4[C@H](C)C(=O)CC[C@]4(C)[C@H]3CC[C@]12C)[C@H](C)CCCC(C)C	InChI=1S/C28H46O/c1-18(2)8-7-9-19(3)22-12-13-24-21-10-11-23-20(4)26(29)15-17-28(23,6)25(21)14-16-27(22,24)5/h10,18-20,22-25H,7-9,11-17H2,1-6H3/t19-,20+,22-,23+,24+,25+,27-,28+/m1/s1	C28H46O	OWKGVPXWOHLTSL-UHFFFAOYSA-N	Exists in many Foods including EVOO, but it is not EVOO marker
4α-methyl-5α-cholesta-7,24-dien-3β-ol	FDB030542	C[C@@H](CCC=C(C)C)[C@H]1CC[C@H]2C3=CC[C@H]4[C@@H](C)[C@H](O)CC[C@@]4(C)[C@H]3CC[C@@]12C	InChI=1S/C28H46O/c1-18(2)8-7-9-19(3)22-12-13-24-21-10-11-23-20(4)26(29)15-17-28(23,6)25(21)14-16-27(22,24)5/h8,10,19-20,22-26,29H,7,9,11-17H2,1-6H3	C28H46O	MUPKQZRBZSOULX-UHFFFAOYSA-N	Exists in many Foods including EVOO, but it is not EVOO marker
4α-methyl-5α-cholesta-8-en-3-one	FDB030544	CC(C)CCC[C@@H](C)[C@H]1CC[C@H]2C3=C(CC[C@]12C)[C@@]1(C)CCC(=O)[C@@H](C)[C@@H]1CC3	InChI=1S/C28H46O/c1-18(2)8-7-9-19(3)22-12-13-24-21-10-11-23-20(4)26(29)15-17-28(23,6)25(21)14-16-27(22,24)5/h18-20,22-24H,7-17H2,1-6H3/t19?,20-,22?,23?,24?,27+,28-/m0/s1	C28H46O	SDZUXFFGOQZLPK-UHFFFAOYSA-N	Exists in many Foods including EVOO, but it is not EVOO marker
4α-methyl-5α-cholesta-8,14,24-trien-3β-ol	FDB030543	C[C@H](CCC=C(C)C)[C@H]1CC=C2C3=C(CC[C@]12C)[C@@]1(C)CC[C@H](O)[C@H](C)[C@H]1CC3	InChI=1S/C28H44O/c1-18(2)8-7-9-19(3)22-12-13-24-21-10-11-23-20(4)26(29)15-17-28(23,6)25(21)14-16-27(22,24)5/h8,13,19-20,22-23,26,29H,7,9-12,14-17H2,1-6H3	C28H44O	QJVMEAZHJKXWJD-UHFFFAOYSA-N	Exists in many Foods including EVOO, but it is not EVOO marker
4α-methyl-5α-ergosta-8,14,24(28)-trien-3β-ol	FDB030545	CC(C)C(=C)CC[C@H](C)[C@@H]1CC=C2C3=C(CC[C@@]12C)[C@]1(C)CC[C@@H](O)[C@H](C)[C@@H]1CC3	InChI=1S/C29H46O/c1-18(2)19(3)8-9-20(4)23-12-13-25-22-10-11-24-21(5)27(30)15-17-29(24,7)26(22)14-16-28(23,25)6/h13,18,20-21,23-24,27,30H,3,8-12,14-17H2,1-2,4-7H3	C29H46O	HLAWVOWADPNAGN-UHFFFAOYSA-N	Exists in many Foods including EVOO, but it is not EVOO marker
4α-methyl-5α-ergosta-8,24-dien-3β-ol	FDB030546	CC(C)C(=C)CC[C@H](C)[C@H]1CC[C@H]2C3=C(CC[C@]12C)[C@]1(C)CC[C@@H](O)[C@@H](C)[C@H]1CC3	InChI=1S/C29H48O/c1-18(2)19(3)8-9-20(4)23-12-13-25-22-10-11-24-21(5)27(30)15-17-29(24,7)26(22)14-16-28(23,25)6/h18,20-21,23-25,27,30H,3,8-17H2,1-2,4-7H3	C29H48O	QLDNWJOJCDIMKK-UHFFFAOYSA-N	Exists in many Foods including EVOO, but it is not EVOO marker
4α-methyl-cholesta-8-enol	FDB030547	CC(C)CCC[C@@H](C)[C@@H]1CC[C@@H]2C3=C(CC[C@]12C)[C@@]1(C)CC[C@H](O)[C@H](C)[C@H]1CC3	InChI=1S/C28H48O/c1-18(2)8-7-9-19(3)22-12-13-24-21-10-11-23-20(4)26(29)15-17-28(23,6)25(21)14-16-27(22,24)5/h18-20,22-24,26,29H,7-17H2,1-6H3	C28H48O	SCEZIHJVTBQOLS-UHFFFAOYSA-N	Exists in many Foods including EVOO, but it is not EVOO marker
4α-methyl-zymosterol	FDB030548	C[C@H](CCC=C(C)C)[C@@H]1CC[C@H]2C3=C(CC[C@@]12C)[C@]1(C)CC[C@@H](O)[C@H](C)[C@H]1CC3	InChI=1S/C28H46O/c1-18(2)8-7-9-19(3)22-12-13-24-21-10-11-23-20(4)26(29)15-17-28(23,6)25(21)14-16-27(22,24)5/h8,19-20,22-24,26,29H,7,9-17H2,1-6H3	C28H46O	FOUJWBXBKVVHCJ-UHFFFAOYSA-N	Exists in many Foods including EVOO, but it is not EVOO marker
4α,14α-dimethyl-5α-cholesta-8,24-dien-3β-ol	FDB030518	C[C@H](CCC=C(C)C)[C@H]1CC[C@@]2(C)C3=C(CC[C@]12C)[C@@]1(C)CC[C@H](O)[C@@H](C)[C@H]1CC3	InChI=1S/C29H48O/c1-19(2)9-8-10-20(3)22-13-17-29(7)25-12-11-23-21(4)26(30)15-16-27(23,5)24(25)14-18-28(22,29)6/h9,20-23,26,30H,8,10-18H2,1-7H3/t20-,21+,22?,23?,26+,27+,28-,29+/m1/s1	C29H48O	KLZWTHGLLDRKHD-UHFFFAOYSA-N	Exists in many Foods including EVOO, but it is not EVOO marker
4β-hydroxymethyl-4α-methyl-5α-cholest-7-en-3β-ol	FDB030549	[C@H]1(CC[C@@H]2C3=CC[C@H]4[C@](C)(CO)[C@@H](O)CC[C@]4(C)[C@@H]3CC[C@]12C)[C@H](C)CCCC(C)C	InChI=1S/C29H50O2/c1-19(2)8-7-9-20(3)22-11-12-23-21-10-13-25-28(5,24(21)14-16-27(22,23)4)17-15-26(31)29(25,6)18-30/h10,19-20,22-26,30-31H,7-9,11-18H2,1-6H3/t20-,22-,23+,24+,25-,26+,27-,28-,29-/m1/s1	C29H50O2	DWEXIFLNCXYYAA-UHFFFAOYSA-N	Exists in many Foods including EVOO, but it is not EVOO marker
5-Amino-1-(5-phospho-D-ribosyl)imidazole-4-carboxylate	FDB023871	Nc1c(ncn1[C@@H]1O[C@H](COP(=O)(O)O)[C@@H](O)[C@H]1O)C(=O)O	InChI=1S/C9H14N3O9P/c10-7-4(9(15)16)11-2-12(7)8-6(14)5(13)3(21-8)1-20-22(17,18)19/h2-3,5-6,8,13-14H,1,10H2,(H,15,16)(H2,17,18,19)/t3-,5-,6-,8-/m1/s1	C9H14N3O9P	XFVULMDJZXYMSG-UHFFFAOYSA-N	Exists in many Foods including EVOO, but it is not EVOO marker
5-amino-6-(5-phospho-D-ribitylamino)uracil	FDB030559	Nc1c(NC[C@H](O)[C@H](O)[C@H](O)COP(=O)(O)O)[nH]c(=O)[nH]c1=O	InChI=1S/C9H17N4O9P/c10-5-7(12-9(18)13-8(5)17)11-1-3(14)6(16)4(15)2-22-23(19,20)21/h3-4,6,14-16H,1-2,10H2,(H2,19,20,21)(H3,11,12,13,17,18)/t3-,4+,6-/m0/s1	C9H17N4O9P	RQRINYISXYAZKL-UHFFFAOYSA-N	Exists in many Foods including EVOO, but it is not EVOO marker
5-amino-6-(5-phospho-D-ribosylamino)uracil	FDB030560	Nc1c(N[C@H]2O[C@@H](COP(=O)(O)O)[C@H](O)[C@@H]2O)[nH]c(=O)[nH]c1=O	InChI=1S/C9H15N4O9P/c10-3-6(12-9(17)13-7(3)16)11-8-5(15)4(14)2(22-8)1-21-23(18,19)20/h2,4-5,8,14-15H,1,10H2,(H2,18,19,20)(H3,11,12,13,16,17)/p-2	C9H15N4O9P	LZEXYCAGPMYXLX-UHFFFAOYSA-L	Exists in many Foods including EVOO, but it is not EVOO marker
5-amino-6-(D-ribitylamino)uracil	FDB030561	Nc1c(NC[C@H](O)[C@H](O)[C@H](O)CO)[nH]c(=O)[nH]c1=O	InChI=1S/C9H16N4O6/c10-5-7(12-9(19)13-8(5)18)11-1-3(15)6(17)4(16)2-14/h3-4,6,14-17H,1-2,10H2,(H3,11,12,13,18,19)/t3-,4+,6-/m0/s1	C9H16N4O6	XKQZIXVJVUPORE-UHFFFAOYSA-N	Exists in many Foods including EVOO, but it is not EVOO marker
5-Aminoimidazole ribonucleotide	FDB022504	Nc1cncn1[C@@H]1O[C@H](COP(=O)(O)O)[C@@H](O)[C@H]1O	InChI=1S/C8H14N3O7P/c9-5-1-10-3-11(5)8-7(13)6(12)4(18-8)2-17-19(14,15)16/h1,3-4,6-8,12-13H,2,9H2,(H2,14,15,16)/t4-,6-,7-,8-/m1/s1	C8H14N3O7P	PDACUKOKVHBVHJ-UHFFFAOYSA-N	Exists in many Foods including EVOO, but it is not EVOO marker
5-Aminolevulinic acid	FDB022452	NCC(=O)CCC(=O)O	InChI=1S/C5H9NO3/c6-3-4(7)1-2-5(8)9/h1-3,6H2,(H,8,9)	C5H9NO3	ZGXJTSGNIOSYLO-UHFFFAOYSA-N	Exists in many Foods including EVOO, but it is not EVOO marker
5-Aminopentanal	FDB029179	NCCCCC=O	InChI=1S/C5H11NO/c6-4-2-1-3-5-7/h5H,1-4,6H2	C5H11NO	SZBGXBOFCGNPEU-UHFFFAOYSA-N	Exists in many Foods including EVOO, but it is not EVOO marker
5-androstene-3,17-dione	FDB030563	C[C@@]12CC[C@@H]3[C@H](CC=C4CC(=O)CC[C@]34C)[C@H]1CCC2=O	InChI=1S/C19H26O2/c1-18-9-7-13(20)11-12(18)3-4-14-15-5-6-17(21)19(15,2)10-8-16(14)18/h3,14-16H,4-11H2,1-2H3	C19H26O2	SQGZFRITSMYKRH-UHFFFAOYSA-N	Exists in many Foods including EVOO, but it is not EVOO marker
5-dehydro episterol	FDB030564	CC(C)C(=C)CC[C@@H](C)[C@H]1CC[C@H]2C3=CC=C4C[C@@H](O)CC[C@]4(C)[C@H]3CC[C@]12C	InChI=1S/C28H44O/c1-18(2)19(3)7-8-20(4)24-11-12-25-23-10-9-21-17-22(29)13-15-27(21,5)26(23)14-16-28(24,25)6/h9-10,18,20,22,24-26,29H,3,7-8,11-17H2,1-2,4-6H3/t20-,22+,24-,25+,26?,27+,28-/m1/s1	C28H44O	ZEPNVCGPJXYABB-UHFFFAOYSA-N	Exists in many Foods including EVOO, but it is not EVOO marker
5-Dehydroavenasterol	FDB024118	C/C=C(\C(C)C)/CC[C@@H](C)[C@H]1CC[C@H]2C3=CC=C4C[C@@H](O)CC[C@]4(C)[C@@H]3CC[C@]12C	InChI=1S/C29H46O/c1-7-21(19(2)3)9-8-20(4)25-12-13-26-24-11-10-22-18-23(30)14-16-28(22,5)27(24)15-17-29(25,26)6/h7,10-11,19-20,23,25-27,30H,8-9,12-18H2,1-6H3/b21-7-/t20-,23+,25?,26?,27?,28+,29-/m1/s1	C29H46O	XPRWWANUPMYKMF-YXSASFKJSA-N	Exists in many Foods including EVOO, but it is not EVOO marker
5-formyl-tetrahydrofolate	FDB030567	Nc1nc(=O)c2c(NC[C@@H](CNc3ccc(cc3)C(=O)N[C@H](CCC(=O)O)C(=O)O)N2C=O)[nH]1	InChI=1S/C20H23N7O7/c21-20-25-16-15(18(32)26-20)27(9-28)12(8-23-16)7-22-11-3-1-10(2-4-11)17(31)24-13(19(33)34)5-6-14(29)30/h1-4,9,12-13,22H,5-8H2,(H,24,31)(H,29,30)(H,33,34)(H4,21,23,25,26,32)/p-2	C20H23N7O7	VVIAGPKUTFNRDU-UHFFFAOYSA-L	Exists in many Foods including EVOO, but it is not EVOO marker
5-hydroxy-coniferaldehyde	FDB030570	COc1cc(/C=C\C=O)cc(O)c1O	InChI=1S/C10H10O4/c1-14-9-6-7(3-2-4-11)5-8(12)10(9)13/h2-6,12-13H,1H3	C10H10O4	IEHPLRVWOHZKCS-UHFFFAOYSA-N	Exists in many Foods including EVOO, but it is not EVOO marker
5-hydroxy-coniferyl-alcohol	FDB030571	COc1cc(/C=C/CO)cc(O)c1O	InChI=1S/C10H12O4/c1-14-9-6-7(3-2-4-11)5-8(12)10(9)13/h2-3,5-6,11-13H,4H2,1H3/b3-2+	C10H12O4	NPNAJGCZQBQWQZ-NSCUHMNNSA-N	Exists in many Foods including EVOO, but it is not EVOO marker
5-Hydroxyferulic acid	FDB014170	COc1cc(/C=C/C(=O)O)cc(O)c1O	InChI=1S/C10H10O5/c1-15-8-5-6(2-3-9(12)13)4-7(11)10(8)14/h2-5,11,14H,1H3,(H,12,13)/b3-2+	C10H10O5	YFXWTVLDSKSYLW-NSCUHMNNSA-N	Exists in many Foods including EVOO, but it is not EVOO marker
5-hydroxyindole thiazolidine carboxylate	FDB030575	OC(=O)[C@@H]1CS[C@@H](Cc2c[nH]c3ccc(O)cc23)N1	InChI=1S/C13H14N2O3S/c16-8-1-2-10-9(4-8)7(5-14-10)3-12-15-11(6-19-12)13(17)18/h1-2,4-5,11-12,14-16H,3,6H2,(H,17,18)	C13H14N2O3S	DFSPELNJAJEWOM-UHFFFAOYSA-N	Exists in many Foods including EVOO, but it is not EVOO marker
5-Hydroxyindole-3-acetic acid	FDB001403	OC(=O)Cc1c[nH]c2ccc(O)cc12	InChI=1S/C10H9NO3/c12-7-1-2-9-8(4-7)6(5-11-9)3-10(13)14/h1-2,4-5,11-12H,3H2,(H,13,14)	C10H9NO3	DUUGKQCEGZLZNO-UHFFFAOYSA-N	Exists in many Foods including EVOO, but it is not EVOO marker
5-Hydroxyindoleacetaldehyde	FDB023299	Oc1cc2c([nH]cc2CC=O)cc1	InChI=1S/C10H9NO2/c12-4-3-7-6-11-10-2-1-8(13)5-9(7)10/h1-2,4-6,11,13H,3H2	C10H9NO2	OBFAPCIUSYHFIE-UHFFFAOYSA-N	Exists in many Foods including EVOO, but it is not EVOO marker
5-Hydroxyisourate	FDB001616	O[C@@]12NC(=O)N=C1NC(=O)NC2=O	InChI=1S/C5H4N4O4/c10-2-5(13)1(6-3(11)8-2)7-4(12)9-5/h13H,(H3,6,7,8,9,10,11,12)	C5H4N4O4	LTQYPAVLAYVKTK-UHFFFAOYSA-N	Exists in many Foods including EVOO, but it is not EVOO marker
5-Hydroxytryptophol	FDB022711	OCCc1c[nH]c2ccc(O)cc12	InChI=1S/C10H11NO2/c12-4-3-7-6-11-10-2-1-8(13)5-9(7)10/h1-2,5-6,11-13H,3-4H2	C10H11NO2	KQROHCSYOGBQGJ-UHFFFAOYSA-N	Exists in many Foods including EVOO, but it is not EVOO marker
5-methyl-tetrahydrofolate	FDB030576	CN1[C@@H](CNc2ccc(cc2)C(=O)N[C@@H](CCC(=O)O)C(=O)O)CNc2c1c(O)nc(=N)[nH]2	InChI=1S/C20H25N7O6/c1-27-12(9-23-16-15(27)18(31)26-20(21)25-16)8-22-11-4-2-10(3-5-11)17(30)24-13(19(32)33)6-7-14(28)29/h2-5,12-13,22H,6-9H2,1H3,(H,24,30)(H,28,29)(H,32,33)(H4,21,23,25,26,31)	C20H25N7O6	ZNOVTXRBGFNYRX-UHFFFAOYSA-N	Exists in many Foods including EVOO, but it is not EVOO marker
5-methylsulfinylpentyl glucosinolate	FDB030577	C[S@@](=O)CCCCC/C(=N/OS(=O)(=O)O)/S[C@H]1O[C@H](CO)[C@@H](O)[C@@H](O)[C@H]1O	InChI=1S/C13H25NO10S3/c1-26(19)6-4-2-3-5-9(14-24-27(20,21)22)25-13-12(18)11(17)10(16)8(7-15)23-13/h8,10-13,15-18H,2-7H2,1H3,(H,20,21,22)/p-1	C13H25NO10S3	HUCGRJSHMZWRQQ-UHFFFAOYSA-M	Exists in many Foods including EVOO, but it is not EVOO marker
5-Methyltetrahydropteroyltri-L-glutamate	FDB028831	CN1[C@@H](CNc2ccc(cc2)C(=O)N[C@@H](CCC(=O)N[C@@H](CCC(=O)N[C@@H](CCC(=O)O)C(=O)O)C(=O)O)C(=O)O)CNc2c1c(=O)nc(N)[nH]2	InChI=1S/C30H39N9O12/c1-39-16(13-33-24-23(39)26(45)38-30(31)37-24)12-32-15-4-2-14(3-5-15)25(44)36-19(29(50)51)7-10-21(41)34-17(27(46)47)6-9-20(40)35-18(28(48)49)8-11-22(42)43/h2-5,16-19,32H,6-13H2,1H3,(H,34,41)(H,35,40)(H,36,44)(H,42,43)(H,46,47)(H,48,49)(H,50,51)(H4,31,33,37,38,45)/t16-,17-,18-,19-/m0/s1	C30H39N9O12	HVRNKDVLFAVCJF-UHFFFAOYSA-N	Exists in many Foods including EVOO, but it is not EVOO marker
5-methylthiopentyldesulfoglucosinolate	FDB030578	CSCCCCC/C(=N/O)/S[C@@H]1O[C@@H](CO)[C@@H](O)[C@H](O)[C@H]1O	InChI=1S/C13H25NO6S2/c1-21-6-4-2-3-5-9(14-19)22-13-12(18)11(17)10(16)8(7-15)20-13/h8,10-13,15-19H,2-7H2,1H3	C13H25NO6S2	HKIBRYCZLMJRFT-UHFFFAOYSA-N	Exists in many Foods including EVOO, but it is not EVOO marker
5-Methylthiopentylglucosinolate	FDB001621	CSCCCCC/C(=N/OS(=O)(=O)O)/S[C@@H]1O[C@H](CO)[C@@H](O)[C@H](O)[C@H]1O	InChI=1S/C13H25NO9S3/c1-24-6-4-2-3-5-9(14-23-26(19,20)21)25-13-12(18)11(17)10(16)8(7-15)22-13/h8,10-13,15-18H,2-7H2,1H3,(H,19,20,21)/t8-,10-,11+,12-,13+/m1/s1	C13H25NO9S3	MEFPHTVXBPLRLX-UHFFFAOYSA-N	Exists in many Foods including EVOO, but it is not EVOO marker
5-β-pregnan-3,20 dione	FDB030586	[C@@H]1(CC[C@H]2[C@@H]3CC[C@@H]4CC(=O)CC[C@]4(C)[C@H]3CC[C@]12C)C(=O)C	InChI=1S/C21H32O2/c1-13(22)17-6-7-18-16-5-4-14-12-15(23)8-10-20(14,2)19(16)9-11-21(17,18)3/h14,16-19H,4-12H2,1-3H3/t14-,16+,17-,18+,19+,20+,21-/m1/s1	C21H32O2	XMRPGKVKISIQBV-UHFFFAOYSA-N	Exists in many Foods including EVOO, but it is not EVOO marker
5-p-Coumaroylquinic acid	FDB000236	O[C@@H]1C[C@](O)(C[C@@H](OC(=O)/C=C/c2ccc(O)cc2)[C@@H]1O)C(=O)O	InChI=1S/C16H18O8/c17-10-4-1-9(2-5-10)3-6-13(19)24-12-8-16(23,15(21)22)7-11(18)14(12)20/h1-6,11-12,14,17-18,20,23H,7-8H2,(H,21,22)/b6-3+/t11-,12-,14-,16+/m1/s1	C16H18O8	BMRSEYFENKXDIS-ZZXKWVIFSA-N	Exists in many Foods including EVOO, but it is not EVOO marker
5-phospho-β-D-ribosyl-amine	FDB030584	N[C@@H]1O[C@H](COP(=O)(O)O)[C@@H](O)[C@H]1O	InChI=1S/C5H12NO7P/c6-5-4(8)3(7)2(13-5)1-12-14(9,10)11/h2-5,7-8H,1,6H2,(H2,9,10,11)/t2-,3-,4-,5-/m1/s1	C5H12NO7P	SKCBPEVYGOQGJN-UHFFFAOYSA-N	Exists in many Foods including EVOO, but it is not EVOO marker
5,10-methenyltetrahydrofolate	FDB030553	[C@@H]12CN(C=[N+]1c1c(NC2)[nH]c(N)nc1=O)c1ccc(cc1)C(=O)N[C@@H](CCC(=O)O)C(=O)O	InChI=1S/C20H21N7O6/c21-20-24-16-15(18(31)25-20)27-9-26(8-12(27)7-22-16)11-3-1-10(2-4-11)17(30)23-13(19(32)33)5-6-14(28)29/h1-4,9,12-13H,5-8H2,(H6-,21,22,23,24,25,28,29,30,31,32,33)/t12-,13+/m1/s1	C20H21N7O6	MEANFMOQMXYMCT-UHFFFAOYSA-N	Exists in many Foods including EVOO, but it is not EVOO marker
5,10-methylenetetrahydrofolate	FDB030554	Nc1nc2c(N3CN(C[C@H]3CN2)c2ccc(cc2)C(=O)N[C@@H](CCC(=O)O)C(=O)O)c(=O)[nH]1	InChI=1S/C20H23N7O6/c21-20-24-16-15(18(31)25-20)27-9-26(8-12(27)7-22-16)11-3-1-10(2-4-11)17(30)23-13(19(32)33)5-6-14(28)29/h1-4,12-13H,5-9H2,(H,23,30)(H,28,29)(H,32,33)(H4,21,22,24,25,31)/p-2	C20H23N7O6	QYNUQALWYRSVHF-UHFFFAOYSA-L	Exists in many Foods including EVOO, but it is not EVOO marker
5'-phosphoribosyl-N-formylglycineamide	FDB030552	O[C@H]1[C@@H](O)[C@H](NC(=O)CNC=O)O[C@@H]1COP(=O)(O)O	InChI=1S/C8H15N2O9P/c11-3-9-1-5(12)10-8-7(14)6(13)4(19-8)2-18-20(15,16)17/h3-4,6-8,13-14H,1-2H2,(H,9,11)(H,10,12)(H2,15,16,17)/t4-,6-,7-,8-/m1/s1	C8H15N2O9P	VDXLUNDMVKSKHO-UHFFFAOYSA-N	Exists in many Foods including EVOO, but it is not EVOO marker
5α-cholesta-7,24-dien-3β-ol	FDB030587	C[C@@H](CCC=C(C)C)[C@H]1CC[C@H]2C3=CC[C@@H]4C[C@H](O)CC[C@]4(C)[C@@H]3CC[C@@]12C	InChI=1S/C27H44O/c1-18(2)7-6-8-19(3)23-11-12-24-22-10-9-20-17-21(28)13-15-26(20,4)25(22)14-16-27(23,24)5/h7,10,19-21,23-25,28H,6,8-9,11-17H2,1-5H3	C27H44O	PKEPPDGGTSZLBL-UHFFFAOYSA-N	Exists in many Foods including EVOO, but it is not EVOO marker
5α-cholesta-8-en-3-one	FDB030589	CC(C)CCC[C@@H](C)[C@@H]1CC[C@@H]2C3=C(CC[C@]12C)[C@@]1(C)CCC(=O)C[C@H]1CC3	InChI=1S/C27H44O/c1-18(2)7-6-8-19(3)23-11-12-24-22-10-9-20-17-21(28)13-15-26(20,4)25(22)14-16-27(23,24)5/h18-20,23-24H,6-17H2,1-5H3/t19?,20?,23?,24?,26-,27+/m0/s1	C27H44O	RZSXSHNNQBIPTL-UHFFFAOYSA-N	Exists in many Foods including EVOO, but it is not EVOO marker
5α-cholesta-8,24-dien-3-one	FDB030588	[C@@H]1(CC[C@H]2C3=C(CC[C@]12C)[C@@]1(C)CCC(=O)C[C@@H]1CC3)[C@H](C)CCC=C(C)C	InChI=1S/C27H42O/c1-18(2)7-6-8-19(3)23-11-12-24-22-10-9-20-17-21(28)13-15-26(20,4)25(22)14-16-27(23,24)5/h7,19-20,23-24H,6,8-17H2,1-5H3/t19-,20+,23-,24+,26+,27-/m1/s1	C27H42O	AUNLIRXIJAVBNM-UHFFFAOYSA-N	Exists in many Foods including EVOO, but it is not EVOO marker
6-(4-methyl-2-oxopentyl)-4-hydroxy-2-pyrone	FDB030590	CC(C)CC(=O)Cc1cc(O)cc(=O)o1	InChI=1S/C11H14O4/c1-7(2)3-8(12)4-10-5-9(13)6-11(14)15-10/h5-7,13H,3-4H2,1-2H3/p-1	C11H14O4	GACVANPZCDHOHT-UHFFFAOYSA-M	Exists in many Foods including EVOO, but it is not EVOO marker
6-(α-D-glucosaminyl)-1-phosphatidyl-1D-myo-inositol	FDB030591	[C@@H](COC=O)(CO[P@@](=O)(O)O[C@@H]1[C@H](O)[C@H](O)[C@@H](O)[C@H](O)[C@H]1O[C@H]1O[C@H](CO)[C@@H](O)[C@H](O)[C@H]1N)OC=O	InChI=1S/C17H30NO17P/c18-8-10(23)9(22)7(1-19)33-17(8)34-15-13(26)11(24)12(25)14(27)16(15)35-36(28,29)32-3-6(31-5-21)2-30-4-20/h4-17,19,22-27H,1-3,18H2,(H,28,29)/t6-,7-,8-,9-,10-,11-,12-,13+,14-,15-,16-,17-/m1/s1	C17H30NO17P	KMXDCNYDSLACTP-UHFFFAOYSA-N	Exists in many Foods including EVOO, but it is not EVOO marker
6-Deoxocastasterone	FDB012216	[C@@H]1(CC[C@H]2[C@@H]3CC[C@H]4C[C@H](O)[C@H](O)C[C@]4(C)[C@H]3CC[C@]12C)[C@H](C)[C@@H](O)[C@H](O)[C@@H](C)C(C)C	InChI=1S/C28H50O4/c1-15(2)16(3)25(31)26(32)17(4)20-9-10-21-19-8-7-18-13-23(29)24(30)14-28(18,6)22(19)11-12-27(20,21)5/h15-26,29-32H,7-14H2,1-6H3/t16-,17-,18-,19-,20+,21-,22-,23-,24+,25+,26+,27+,28-/m0/s1	C28H50O4	VXBLCLVRWCLEOX-UHFFFAOYSA-N	Exists in many Foods including EVOO, but it is not EVOO marker
6-deoxoteasterone	FDB030593	CC(C)[C@H](C)[C@@H](O)[C@H](O)[C@H](C)[C@@H]1CC[C@H]2[C@H]3CC[C@H]4C[C@@H](O)CC[C@]4(C)[C@@H]3CC[C@]12C	InChI=1S/C28H50O3/c1-16(2)17(3)25(30)26(31)18(4)22-9-10-23-21-8-7-19-15-20(29)11-13-27(19,5)24(21)12-14-28(22,23)6/h16-26,29-31H,7-15H2,1-6H3	C28H50O3	WPHVOXMMNSLJSF-UHFFFAOYSA-N	Exists in many Foods including EVOO, but it is not EVOO marker
6-hydroxy-2-cyclohexen-one-carboxylate	FDB030596	O[C@@]1(C=CCCC1=O)C(=O)O	InChI=1S/C7H8O4/c8-5-3-1-2-4-7(5,11)6(9)10/h2,4,11H,1,3H2,(H,9,10)/p-1	C7H8O4	WEZWWZKUBQCMBL-UHFFFAOYSA-M	Exists in many Foods including EVOO, but it is not EVOO marker
6-Hydroxymelatonin	FDB023304	COc1c(O)cc2[nH]cc(CCNC(=O)C)c2c1	InChI=1S/C13H16N2O3/c1-8(16)14-4-3-9-7-15-11-6-12(17)13(18-2)5-10(9)11/h5-7,15,17H,3-4H2,1-2H3,(H,14,16)	C13H16N2O3	OMYMRCXOJJZYKE-UHFFFAOYSA-N	Exists in many Foods including EVOO, but it is not EVOO marker
6-hydroxymethyl-7,8-dihydropterin	FDB030597	Nc1nc2c(N=C(CO)CN2)c(=O)[nH]1	InChI=1S/C7H9N5O2/c8-7-11-5-4(6(14)12-7)10-3(2-13)1-9-5/h13H,1-2H2,(H4,8,9,11,12,14)	C7H9N5O2	CQQNNQTXUGLUEV-UHFFFAOYSA-N	Exists in many Foods including EVOO, but it is not EVOO marker
6-isobutyl-4-hydroxy-2-pyrone	FDB030599	CC(C)Cc1cc(O)cc(=O)o1	InChI=1S/C9H12O3/c1-6(2)3-8-4-7(10)5-9(11)12-8/h4-6,10H,3H2,1-2H3/p-1	C9H12O3	DFYHDDCNKMPXMX-UHFFFAOYSA-M	Exists in many Foods including EVOO, but it is not EVOO marker
6-methoxy-3-methyl-2-all-trans-decaprenyl-1,4-benzoquinol	FDB030600	COc1cc(O)c(C)c(C/C=C(\C)/CC/C=C(\C)/CC/C=C(\C)/CC/C=C(\C)/CC/C=C(\C)/CC/C=C(\C)/CC/C=C(\C)/CC/C=C(\C)/CC/C=C(\C)/CCC=C(C)C)c1O	InChI=1S/C58H90O3/c1-44(2)23-14-24-45(3)25-15-26-46(4)27-16-28-47(5)29-17-30-48(6)31-18-32-49(7)33-19-34-50(8)35-20-36-51(9)37-21-38-52(10)39-22-40-53(11)41-42-55-54(12)56(59)43-57(61-13)58(55)60/h23,25,27,29,31,33,35,37,39,41,43,59-60H,14-22,24,26,28,30,32,34,36,38,40,42H2,1-13H3	C58H90O3	XCOXSBLQZPFVGK-UHFFFAOYSA-N	Exists in many Foods including EVOO, but it is not EVOO marker
6-methoxy-3-methyl-2-all-trans-hexaprenyl-1,4-benzoquinol	FDB030601	C(=C(\C)/CCC=C(C)C)\CC/C(=C/CC/C(=C/CC/C(=C/CC/C(=C/Cc1c(C)c(O)cc(OC)c1O)/C)/C)/C)/C	InChI=1S/C38H58O3/c1-28(2)15-10-16-29(3)17-11-18-30(4)19-12-20-31(5)21-13-22-32(6)23-14-24-33(7)25-26-35-34(8)36(39)27-37(41-9)38(35)40/h15,17,19,21,23,25,27,39-40H,10-14,16,18,20,22,24,26H2,1-9H3/b29-17+,30-19+,31-21+,32-23+,33-25+	C38H58O3	ATQQULXELMEJIX-NSUIJKAQSA-N	Exists in many Foods including EVOO, but it is not EVOO marker
6-methylsulfinylhexyl glucosinolate	FDB030602	C[S@@](=O)CCCCCC/C(=N/OS(=O)(=O)O)/S[C@@H]1O[C@@H](CO)[C@@H](O)[C@@H](O)[C@H]1O	InChI=1S/C14H27NO10S3/c1-27(20)7-5-3-2-4-6-10(15-25-28(21,22)23)26-14-13(19)12(18)11(17)9(8-16)24-14/h9,11-14,16-19H,2-8H2,1H3,(H,21,22,23)/p-1	C14H27NO10S3	OOGAQHVYHLPICD-UHFFFAOYSA-M	Exists in many Foods including EVOO, but it is not EVOO marker
6-methylthiohexyldesulfoglucosinolate	FDB030603	CSCCCCCC/C(=N/O)/S[C@@H]1O[C@@H](CO)[C@@H](O)[C@@H](O)[C@@H]1O	InChI=1S/C14H27NO6S2/c1-22-7-5-3-2-4-6-10(15-20)23-14-13(19)12(18)11(17)9(8-16)21-14/h9,11-14,16-20H,2-8H2,1H3	C14H27NO6S2	RTWFLPZWHKDFBK-UHFFFAOYSA-N	Exists in many Foods including EVOO, but it is not EVOO marker
6-methylthiohexylglucosinolate	FDB030604	CSCCCCCC/C(=N/OS(=O)(=O)O)/S[C@@H]1O[C@@H](CO)[C@H](O)[C@H](O)[C@@H]1O	InChI=1S/C14H27NO9S3/c1-25-7-5-3-2-4-6-10(15-24-27(20,21)22)26-14-13(19)12(18)11(17)9(8-16)23-14/h9,11-14,16-19H,2-8H2,1H3,(H,20,21,22)/p-1	C14H27NO9S3	ZAKICGFSIJSCSF-UHFFFAOYSA-M	Exists in many Foods including EVOO, but it is not EVOO marker
6-oxocampestanol	FDB030610	CC(C)[C@H](C)CC[C@H](C)[C@@H]1CC[C@H]2[C@H]3CC(=O)[C@@H]4C[C@@H](O)CC[C@]4(C)[C@H]3CC[C@]12C	InChI=1S/C28H48O2/c1-17(2)18(3)7-8-19(4)22-9-10-23-21-16-26(30)25-15-20(29)11-13-28(25,6)24(21)12-14-27(22,23)5/h17-25,29H,7-16H2,1-6H3	C28H48O2	NBJZGNFIZZWBOJ-UHFFFAOYSA-N	Exists in many Foods including EVOO, but it is not EVOO marker
6-Phosphogluconic acid	FDB022550	O[C@H](COP(=O)(O)O)[C@@H](O)[C@H](O)[C@@H](O)C(=O)O	InChI=1S/C6H13O10P/c7-2(1-16-17(13,14)15)3(8)4(9)5(10)6(11)12/h2-5,7-10H,1H2,(H,11,12)(H2,13,14,15)/t2-,3-,4+,5-/m1/s1	C6H13O10P	BIRSGZKFKXLSJQ-UHFFFAOYSA-N	Exists in many Foods including EVOO, but it is not EVOO marker
6-Phosphonoglucono-D-lactone	FDB022440	O[C@H]1[C@H](O)[C@@H](COP(=O)(O)O)OC(=O)[C@@H]1O	InChI=1S/C6H11O9P/c7-3-2(1-14-16(11,12)13)15-6(10)5(9)4(3)8/h2-5,7-9H,1H2,(H2,11,12,13)/t2-,3-,4+,5-/m1/s1	C6H11O9P	IJOJIVNDFQSGAB-UHFFFAOYSA-N	Exists in many Foods including EVOO, but it is not EVOO marker
6,7-Dimethyl-8-(1-D-ribityl)lumazine	FDB023230	Cc1c(C)n(C[C@@H](O)[C@H](O)[C@@H](O)CO)c2nc(=O)[nH]c(=O)c2n1	InChI=1S/C13H18N4O6/c1-5-6(2)17(3-7(19)10(21)8(20)4-18)11-9(14-5)12(22)16-13(23)15-11/h7-8,10,18-21H,3-4H2,1-2H3,(H,16,22,23)	C13H18N4O6	SXDXRJZUAJBNFL-UHFFFAOYSA-N	Exists in many Foods including EVOO, but it is not EVOO marker
6α-hydroxy-castasterone	FDB030613	CC(C)[C@@H](C)[C@@H](O)[C@H](O)[C@H](C)[C@@H]1CC[C@H]2[C@H]3C[C@H](O)[C@@H]4C[C@@H](O)[C@H](O)C[C@]4(C)[C@H]3CC[C@]12C	InChI=1S/C28H50O5/c1-14(2)15(3)25(32)26(33)16(4)18-7-8-19-17-11-22(29)21-12-23(30)24(31)13-28(21,6)20(17)9-10-27(18,19)5/h14-26,29-33H,7-13H2,1-6H3	C28H50O5	CVXIEYXJQSRIAC-UHFFFAOYSA-N	Exists in many Foods including EVOO, but it is not EVOO marker
7-Dehydrocholesterol	FDB021882	[C@@H]12CC[C@H]([C@H](C)CCCC(C)C)[C@@]1(C)CC[C@H]1C2=CC=C2C[C@@H](O)CC[C@]12C	InChI=1S/C27H44O/c1-18(2)7-6-8-19(3)23-11-12-24-22-10-9-20-17-21(28)13-15-26(20,4)25(22)14-16-27(23,24)5/h9-10,18-19,21,23-25,28H,6-8,11-17H2,1-5H3/t19-,21+,23-,24+,25+,26+,27-/m1/s1	C27H44O	UCTLRSWJYQTBFZ-UHFFFAOYSA-N	Exists in many Foods including EVOO, but it is not EVOO marker
7-dehydrodesmosterol	FDB030623	[C@@H]1(CC[C@H]2C3=CC=C4C[C@@H](O)CC[C@]4(C)[C@H]3CC[C@]12C)[C@H](C)CCC=C(C)C	InChI=1S/C27H42O/c1-18(2)7-6-8-19(3)23-11-12-24-22-10-9-20-17-21(28)13-15-26(20,4)25(22)14-16-27(23,24)5/h7,9-10,19,21,23-25,28H,6,8,11-17H2,1-5H3/t19-,21+,23-,24+,25+,26+,27-/m1/s1	C27H42O	RUSSPKPUXDSHNC-UHFFFAOYSA-N	Exists in many Foods including EVOO, but it is not EVOO marker
7-methylsulfinylheptyl glucosinolate	FDB030624	C[S@@](=O)CCCCCCC/C(=N/OS(=O)(=O)O)/S[C@@H]1O[C@H](CO)[C@@H](O)[C@@H](O)[C@H]1O	InChI=1S/C15H29NO10S3/c1-28(21)8-6-4-2-3-5-7-11(16-26-29(22,23)24)27-15-14(20)13(19)12(18)10(9-17)25-15/h10,12-15,17-20H,2-9H2,1H3,(H,22,23,24)/p-1	C15H29NO10S3	LQZALQLZOQQFGM-UHFFFAOYSA-M	Exists in many Foods including EVOO, but it is not EVOO marker
7-methylthioheptyl glucosinolate	FDB030625	CSCCCCCCC/C(=N/OS(=O)(=O)O)/S[C@H]1O[C@H](CO)[C@@H](O)[C@H](O)[C@H]1O	InChI=1S/C15H29NO9S3/c1-26-8-6-4-2-3-5-7-11(16-25-28(21,22)23)27-15-14(20)13(19)12(18)10(9-17)24-15/h10,12-15,17-20H,2-9H2,1H3,(H,21,22,23)	C15H29NO9S3	SJHVRBSHKTUXLG-UHFFFAOYSA-N	Exists in many Foods including EVOO, but it is not EVOO marker
7-methylthioheptyldesulfoglucosinolate	FDB030626	CSCCCCCCC/C(=N/O)/S[C@@H]1O[C@@H](CO)[C@H](O)[C@@H](O)[C@@H]1O	InChI=1S/C15H29NO6S2/c1-23-8-6-4-2-3-5-7-11(16-21)24-15-14(20)13(19)12(18)10(9-17)22-15/h10,12-15,17-21H,2-9H2,1H3	C15H29NO6S2	HRWHFIDSPSFJJQ-UHFFFAOYSA-N	Exists in many Foods including EVOO, but it is not EVOO marker
7,8-diaminopelargonate	FDB030615	C[C@H](N)[C@H](N)CCCCCC(=O)O	InChI=1S/C9H20N2O2/c1-7(10)8(11)5-3-2-4-6-9(12)13/h7-8H,2-6,10-11H2,1H3,(H,12,13)	C9H20N2O2	KCEGBPIYGIWCDH-UHFFFAOYSA-N	Exists in many Foods including EVOO, but it is not EVOO marker
7,8-dihydro-D-neopterin	FDB030616	Nc1nc(=O)c2c(NCC(=N2)[C@@H](O)[C@@H](O)CO)[nH]1	InChI=1S/C9H13N5O4/c10-9-13-7-5(8(18)14-9)12-3(1-11-7)6(17)4(16)2-15/h4,6,15-17H,1-2H2,(H4,10,11,13,14,18)	C9H13N5O4	YQIFAMYNGGOTFB-UHFFFAOYSA-N	Exists in many Foods including EVOO, but it is not EVOO marker
7,8-dihydrofolate	FDB030617	Nc1nc(=O)c2c(NCC(=N2)CNc2ccc(cc2)C(=O)N[C@@H](CCC(=O)O)C(=O)O)[nH]1	InChI=1S/C19H21N7O6/c20-19-25-15-14(17(30)26-19)23-11(8-22-15)7-21-10-3-1-9(2-4-10)16(29)24-12(18(31)32)5-6-13(27)28/h1-4,12,21H,5-8H2,(H,24,29)(H,27,28)(H,31,32)(H4,20,22,25,26,30)/p-2	C19H21N7O6	OZRNSSUDZOLUSN-UHFFFAOYSA-L	Exists in many Foods including EVOO, but it is not EVOO marker
7,8-Dihydropteroic acid	FDB022607	Nc1nc2c(N=C(CNc3ccc(cc3)C(=O)O)CN2)c(=O)[nH]1	InChI=1S/C14H14N6O3/c15-14-19-11-10(12(21)20-14)18-9(6-17-11)5-16-8-3-1-7(2-4-8)13(22)23/h1-4,16H,5-6H2,(H,22,23)(H4,15,17,19,20,21)	C14H14N6O3	WBFYVDCHGVNRBH-UHFFFAOYSA-N	Exists in many Foods including EVOO, but it is not EVOO marker
8-Acetoxy-4'-methoxypinoresinol	FDB011300	COc1c(O)ccc(c1)[C@H]1OC[C@@H]2[C@H](OC[C@]12OC(=O)C)c1cc(OC)c(OC)cc1	InChI=1S/C23H26O8/c1-13(24)31-23-12-30-21(14-6-8-18(26-2)20(9-14)28-4)16(23)11-29-22(23)15-5-7-17(25)19(10-15)27-3/h5-10,16,21-22,25H,11-12H2,1-4H3	C23H26O8	ZVILPMKYRJCFAE-UHFFFAOYSA-N	EVOO Marker
8-Acetoxypinoresinol	FDB011303	COc1c(O)ccc(c1)[C@H]1OC[C@]2(OC(=O)C)[C@@H]1CO[C@@H]2c1cc(OC)c(O)cc1	InChI=1S/C22H24O8/c1-12(23)30-22-11-29-20(13-4-6-16(24)18(8-13)26-2)15(22)10-28-21(22)14-5-7-17(25)19(9-14)27-3/h4-9,15,20-21,24-25H,10-11H2,1-3H3	C22H24O8	NATDFORNCKZPCI-UHFFFAOYSA-N	EVOO Marker
8-hydroxy-(+)-δ-cadinene	FDB030632	CC(C)[C@H]1CCC(=C2[C@@H](O)CC(=C[C@H]12)C)C	InChI=1S/C15H24O/c1-9(2)12-6-5-11(4)15-13(12)7-10(3)8-14(15)16/h7,9,12-14,16H,5-6,8H2,1-4H3	C15H24O	NOCUZOKOOMNRCW-UHFFFAOYSA-N	Exists in many Foods including EVOO, but it is not EVOO marker
8-Hydroxy-4'-methoxypinoresinol	FDB011307	COc1c(OC)cc(cc1)[C@@H]1OC[C@@]2(O)[C@@H]1CO[C@H]2c1cc(OC)c(O)cc1	InChI=1S/C21H24O7/c1-24-16-7-5-12(8-18(16)26-3)19-14-10-27-20(21(14,23)11-28-19)13-4-6-15(22)17(9-13)25-2/h4-9,14,19-20,22-23H,10-11H2,1-3H3	C21H24O7	JDOYVXXEQQTICM-UHFFFAOYSA-N	EVOO Marker
8-Hydroxypinoresinol	FDB011302	COc1c(O)ccc(c1)[C@@H]1OC[C@]2(O)[C@@H]1CO[C@H]2c1cc(OC)c(O)cc1	InChI=1S/C20H22O7/c1-24-16-7-11(3-5-14(16)21)18-13-9-26-19(20(13,23)10-27-18)12-4-6-15(22)17(8-12)25-2/h3-8,13,18-19,21-23H,9-10H2,1-2H3	C20H22O7	CICMVLOHBZPXIT-UHFFFAOYSA-N	EVOO Marker
8-Methylsulfinyloctyl glucosinolate	FDB001610	C[S@@](=O)CCCCCCCC/C(=N/OS(=O)(=O)O)/S[C@@H]1O[C@H](CO)[C@@H](O)[C@H](O)[C@H]1O	InChI=1S/C16H31NO10S3/c1-29(22)9-7-5-3-2-4-6-8-12(17-27-30(23,24)25)28-16-15(21)14(20)13(19)11(10-18)26-16/h11,13-16,18-21H,2-10H2,1H3,(H,23,24,25)/t11-,13-,14+,15-,16+,29?/m1/s1	C16H31NO10S3	GPMDJOOLATZDQL-UHFFFAOYSA-N	Exists in many Foods including EVOO, but it is not EVOO marker
8-methylthiooctyl glucosinolate	FDB030633	CSCCCCCCCC/C(=N/OS(=O)(=O)O)/S[C@H]1O[C@@H](CO)[C@@H](O)[C@@H](O)[C@@H]1O	InChI=1S/C16H31NO9S3/c1-27-9-7-5-3-2-4-6-8-12(17-26-29(22,23)24)28-16-15(21)14(20)13(19)11(10-18)25-16/h11,13-16,18-21H,2-10H2,1H3,(H,22,23,24)/p-1	C16H31NO9S3	CWOJBEDMJKZKAB-UHFFFAOYSA-M	Exists in many Foods including EVOO, but it is not EVOO marker
8-methylthiooctyldesulfoglucosinolate	FDB030634	CSCCCCCCCC/C(=N/O)/S[C@H]1O[C@H](CO)[C@H](O)[C@@H](O)[C@H]1O	InChI=1S/C16H31NO6S2/c1-24-9-7-5-3-2-4-6-8-12(17-22)25-16-15(21)14(20)13(19)11(10-18)23-16/h11,13-16,18-22H,2-10H2,1H3	C16H31NO6S2	JXHZTRXZIXRIDX-UHFFFAOYSA-N	Exists in many Foods including EVOO, but it is not EVOO marker
8'-hydroxyabscisate	FDB030631	C/C(=C/C(=O)O)/C=C/[C@]1(O)C(=CC(=O)C[C@@]1(C)CO)C	InChI=1S/C15H20O5/c1-10(6-13(18)19)4-5-15(20)11(2)7-12(17)8-14(15,3)9-16/h4-7,16,20H,8-9H2,1-3H3,(H,18,19)/p-1	C15H20O5	AVFORCKFTWHFAR-UHFFFAOYSA-M	Exists in many Foods including EVOO, but it is not EVOO marker
9,10-Epoxy-18-hydroxy-octadecanoic acid	FDB001865	OCCCCCCCC[C@@H]1O[C@H]1CCCCCCCC(=O)O	InChI=1S/C18H34O4/c19-15-11-7-2-1-4-8-12-16-17(22-16)13-9-5-3-6-10-14-18(20)21/h16-17,19H,1-15H2,(H,20,21)	C18H34O4	ITTPZDMHCNGAGQ-UHFFFAOYSA-N	Exists in many Foods including EVOO, but it is not EVOO marker
9,10-epoxystearate	FDB030637	CCCCCCCC[C@@H]1O[C@@H]1CCCCCCCC(=O)O	InChI=1S/C18H34O3/c1-2-3-4-5-7-10-13-16-17(21-16)14-11-8-6-9-12-15-18(19)20/h16-17H,2-15H2,1H3,(H,19,20)	C18H34O3	IMYZYCNQZDBZBQ-UHFFFAOYSA-N	Exists in many Foods including EVOO, but it is not EVOO marker
9,10,18-Trihydroxyoctadecanoic acid	FDB012635	OCCCCCCCC[C@H](O)[C@@H](O)CCCCCCCC(=O)O	InChI=1S/C18H36O5/c19-15-11-7-2-1-4-8-12-16(20)17(21)13-9-5-3-6-10-14-18(22)23/h16-17,19-21H,1-15H2,(H,22,23)	C18H36O5	OISFHODBOQNZAG-UHFFFAOYSA-N	Exists in many Foods including EVOO, but it is not EVOO marker
9'-cis-Neoxanthin	FDB019089	C(=C=C1C(C)(C)C[C@H](O)C[C@@]1(C)O)/C(=C/C=C/C(=C/C=C/C=C(\C)/C=C/C=C(/C)\C=C\[C@@]12O[C@]1(C)C[C@@H](O)CC2(C)C)/C)/C	InChI=1S/C40H56O4/c1-29(17-13-19-31(3)21-22-35-36(5,6)25-33(41)27-38(35,9)43)15-11-12-16-30(2)18-14-20-32(4)23-24-40-37(7,8)26-34(42)28-39(40,10)44-40/h11-21,23-24,33-34,41-43H,25-28H2,1-10H3/b12-11+,17-13+,18-14+,24-23+,29-15+,30-16+,31-19+,32-20-/t22-,33-,34-,38+,39+,40-/m0/s1	C40H56O4	PGYAYSRVSAJXTE-NXBQOJNHSA-N	Exists in many Foods including EVOO, but it is not EVOO marker
abieta-7,13-dien-18-ol	FDB030641	CC(C)C1=CC2=CC[C@@H]3[C@@](C)(CO)CCC[C@]3(C)[C@H]2CC1	InChI=1S/C20H32O/c1-14(2)15-6-8-17-16(12-15)7-9-18-19(3,13-21)10-5-11-20(17,18)4/h7,12,14,17-18,21H,5-6,8-11,13H2,1-4H3	C20H32O	GQRUHVMVWNKUFW-UHFFFAOYSA-N	Exists in many Foods including EVOO, but it is not EVOO marker
abieta-7,13-diene-18-al	FDB030642	CC(C)C1=CC2=CC[C@@H]3[C@@](C)(CCC[C@@]3(C)[C@H]2CC1)C=O	InChI=1S/C20H30O/c1-14(2)15-6-8-17-16(12-15)7-9-18-19(3,13-21)10-5-11-20(17,18)4/h7,12-14,17-18H,5-6,8-11H2,1-4H3	C20H30O	HOFSYSONRIGEAC-UHFFFAOYSA-N	Exists in many Foods including EVOO, but it is not EVOO marker
abietadiene-diol	FDB030643	[C@H]12CCC(=CC1=CC[C@H]1[C@@](C)(CCC[C@]21C)C(O)O)C(C)C	InChI=1S/C20H32O2/c1-13(2)14-6-8-16-15(12-14)7-9-17-19(16,3)10-5-11-20(17,4)18(21)22/h7,12-13,16-18,21-22H,5-6,8-11H2,1-4H3/t16-,17?,19+,20+/m0/s1	C20H32O2	CPTVDNMRGYWJCH-UHFFFAOYSA-N	Exists in many Foods including EVOO, but it is not EVOO marker
Acteoside	FDB013409	C[C@@H]1O[C@@H](O[C@@H]2[C@@H](O)[C@H](OCCc3cc(O)c(O)cc3)O[C@@H](CO)[C@@H]2OC(=O)/C=C/c2cc(O)c(O)cc2)[C@H](O)[C@@H](O)[C@H]1O	InChI=1S/C29H36O15/c1-13-22(36)23(37)24(38)29(41-13)44-27-25(39)28(40-9-8-15-3-6-17(32)19(34)11-15)42-20(12-30)26(27)43-21(35)7-4-14-2-5-16(31)18(33)10-14/h2-7,10-11,13,20,22-34,36-39H,8-9,12H2,1H3/b7-4+	C29H36O15	FBSKJMQYURKNSU-QPJJXVBHSA-N	EVOO Marker
adenosine 5'-phosphosulfate	FDB030652	Nc1ncnc2c1ncn2[C@@H]1O[C@H](CO[P@](=O)(O)OS(=O)(=O)O)[C@@H](O)[C@H]1O	InChI=1S/C10H14N5O10PS/c11-8-5-9(13-2-12-8)15(3-14-5)10-7(17)6(16)4(24-10)1-23-26(18,19)25-27(20,21)22/h2-4,6-7,10,16-17H,1H2,(H,18,19)(H2,11,12,13)(H,20,21,22)/t4-,6-,7-,10-/m1/s1	C10H14N5O10PS	IRLPACMLTUPBCL-UHFFFAOYSA-N	Exists in many Foods including EVOO, but it is not EVOO marker
adenylo-succinate	FDB030653	O[C@H]1[C@@H](COP(=O)(O)O)O[C@H]([C@@H]1O)n1cnc2c1ncnc2N[C@H](CC(=O)O)C(=O)O	InChI=1S/C14H18N5O11P/c20-7(21)1-5(14(24)25)18-11-8-12(16-3-15-11)19(4-17-8)13-10(23)9(22)6(30-13)2-29-31(26,27)28/h3-6,9-10,13,22-23H,1-2H2,(H,20,21)(H,24,25)(H,15,16,18)(H2,26,27,28)/p-4	C14H18N5O11P	OFBHPPMPBOJXRT-UHFFFAOYSA-J	Exists in many Foods including EVOO, but it is not EVOO marker
adenylyl-molybdopterin	FDB030654	[C@H]1(CO[P@@](=O)(O)O[P@](=O)(O)OC[C@H]2O[C@H]([C@H](O)[C@@H]2O)n2cnc3c2ncnc3N)O[C@H]2Nc3c(N[C@H]2C(=C1S)S)c(=O)nc(N)[nH]3	InChI=1S/C20H26N10O12P2S2/c21-14-8-16(24-3-23-14)30(4-25-8)19-11(32)10(31)5(41-19)1-38-43(34,35)42-44(36,37)39-2-6-12(45)13(46)7-18(40-6)27-15-9(26-7)17(33)29-20(22)28-15/h3-7,10-11,18-19,26,31-32,45-46H,1-2H2,(H,34,35)(H,36,37)(H2,21,23,24)(H4,22,27,28,29,33)/t5-,6-,7+,10-,11-,18-,19-/m1/s1	C20H26N10O12P2S2	XJXFAXLUOKQPAQ-UHFFFAOYSA-N	Exists in many Foods including EVOO, but it is not EVOO marker
Aesculetin	FDB002775	Oc1c(O)cc2ccc(=O)oc2c1	InChI=1S/C9H6O4/c10-6-3-5-1-2-9(12)13-8(5)4-7(6)11/h1-4,10-11H	C9H6O4	ILEDWLMCKZNDJK-UHFFFAOYSA-N	Exists in many Foods including EVOO, but it is not EVOO marker
Aesculin	FDB002776	OC[C@H]1O[C@H](Oc2c(O)cc3oc(=O)ccc3c2)[C@H](O)[C@H](O)[C@@H]1O	InChI=1S/C15H16O9/c16-5-10-12(19)13(20)14(21)15(24-10)23-9-3-6-1-2-11(18)22-8(6)4-7(9)17/h1-4,10,12-17,19-21H,5H2	C15H16O9	XHCADAYNFIFUHF-UHFFFAOYSA-N	Exists in many Foods including EVOO, but it is not EVOO marker
Agmatine	FDB008310	NCCCCNC(=N)N	InChI=1S/C5H14N4/c6-3-1-2-4-9-5(7)8/h1-4,6H2,(H4,7,8,9)	C5H14N4	QYPPJABKJHAVHS-UHFFFAOYSA-N	Exists in many Foods including EVOO, but it is not EVOO marker
ajmaline	FDB030658	CC[C@H]1[C@@H]2C[C@H]3[C@@H]4N(C)c5ccccc5[C@@]54C[C@@H]([C@H]2[C@H]5O)N3[C@@H]1O	InChI=1S/C20H26N2O2/c1-3-10-11-8-14-17-20(12-6-4-5-7-13(12)21(17)2)9-15(16(11)18(20)23)22(14)19(10)24/h4-7,10-11,14-19,23-24H,3,8-9H2,1-2H3/t10-,11-,14-,15-,16?,17-,18+,19+,20+/m0/s1	C20H26N2O2	CJDRUOGAGYHKKD-UHFFFAOYSA-N	Exists in many Foods including EVOO, but it is not EVOO marker
all-cis-7,10,13,16,19-docosapentaenoate	FDB030660	C(=C\C/C=C\C/C=C/C/C=C\C/C=C\CCCCCC(=O)O)\CC	InChI=1S/C22H34O2/c1-2-3-4-5-6-7-8-9-10-11-12-13-14-15-16-17-18-19-20-21-22(23)24/h3-4,6-7,9-10,12-13,15-16H,2,5,8,11,14,17-21H2,1H3,(H,23,24)/p-1/b4-3-,7-6-,10-9-,13-12-,16-15-	C22H34O2	YUFFSWGQGVEMMI-AVVVFXBPSA-M	Exists in many Foods including EVOO, but it is not EVOO marker
all-trans neurosporene	FDB030661	CC(=CCC/C(=C/CC/C(=C\C=C\C(=C\C=C\C=C(/C)\C=C\C=C(/C)\C=C\C=C(/C)\CCC=C(C)C)\C)/C)/C)C	InChI=1S/C40H58/c1-33(2)19-13-23-37(7)27-17-31-39(9)29-15-25-35(5)21-11-12-22-36(6)26-16-30-40(10)32-18-28-38(8)24-14-20-34(3)4/h11-12,15-17,19-22,25-31H,13-14,18,23-24,32H2,1-10H3/b12-11+,25-15+,26-16+,31-17+,35-21+,36-22+,37-27+,38-28+,39-29+,40-30+	C40H58	ATCICVFRSJQYDV-XILUKMICSA-N	Exists in many Foods including EVOO, but it is not EVOO marker
all-trans-3,4-didehydrolycopene	FDB030662	C(=C\C(=C\C=C\C(=C\C=C\C(=C\C=C\C=C(/C)\C=C\C=C(/C)\C=C\C=C(/C)\CCC=C(C)C)\C)\C)\C)/C=C(C)C	InChI=1S/C40H54/c1-33(2)19-13-23-37(7)27-17-31-39(9)29-15-25-35(5)21-11-12-22-36(6)26-16-30-40(10)32-18-28-38(8)24-14-20-34(3)4/h11-13,15-23,25-32H,14,24H2,1-10H3/b12-11+,23-13+,25-15+,26-16+,31-17+,32-18+,35-21+,36-22+,37-27+,38-28+,39-29+,40-30+	C40H54	OCMSUPSDVXKDFY-FQMRBFJQSA-N	Exists in many Foods including EVOO, but it is not EVOO marker
all-trans-phytoene	FDB030667	CC(=CCC/C(=C/CC/C(=C/CC/C(=C/C=C/C=C(\C)/CC/C=C(\C)/CC/C=C(\C)/CCC=C(C)C)/C)/C)/C)C	InChI=1S/C40H64/c1-33(2)19-13-23-37(7)27-17-31-39(9)29-15-25-35(5)21-11-12-22-36(6)26-16-30-40(10)32-18-28-38(8)24-14-20-34(3)4/h11-12,19-22,27-30H,13-18,23-26,31-32H2,1-10H3/b12-11+,35-21+,36-22+,37-27+,38-28+,39-29+,40-30+	C40H64	YVLPJIGOMTXXLP-KEKOKYSKSA-N	Exists in many Foods including EVOO, but it is not EVOO marker
all-trans-retinol	FDB030670	C/C(=C\CO)/C=C/C=C(\C)/C=C/C1=C(C)CCCC1(C)C	InChI=1S/C20H30O/c1-16(8-6-9-17(2)13-15-21)11-12-19-18(3)10-7-14-20(19,4)5/h6,8-9,11-13,21H,7,10,14-15H2,1-5H3/b9-6+,12-11+,16-8+,17-13+	C20H30O	FPIPGXGPPPQFEQ-OVSJKPMPSA-N	Exists in many Foods including EVOO, but it is not EVOO marker
allantoate	FDB030673	NC(=O)NC(NC(=O)N)C(=O)O	InChI=1S/C4H8N4O4/c5-3(11)7-1(2(9)10)8-4(6)12/h1H,(H,9,10)(H3,5,7,11)(H3,6,8,12)	C4H8N4O4	NUCLJNSWZCHRKL-UHFFFAOYSA-N	Exists in many Foods including EVOO, but it is not EVOO marker
Allicin	FDB012190	C=CCS[S@@](=O)CC=C	InChI=1S/C6H10OS2/c1-3-5-8-9(7)6-4-2/h3-4H,1-2,5-6H2	C6H10OS2	JDLKFOPOAOFWQN-UHFFFAOYSA-N	Exists in many Foods including EVOO, but it is not EVOO marker
Alliin	FDB000558	N[C@@H](C[S@](=O)CC=C)C(=O)O	InChI=1S/C6H11NO3S/c1-2-3-11(10)4-5(7)6(8)9/h2,5H,1,3-4,7H2,(H,8,9)/t5-,11?/m0/s1	C6H11NO3S	XUHLIQGRKRUKPH-UHFFFAOYSA-N	EVOO Marker
alpha-Carotene	FDB013716	C/C(=C\C=C\C=C(/C)\C=C\C=C(/C)\C=C\C1=C(C)CCCC1(C)C)/C=C/C=C(\C)/C=C/[C@H]1C(=CCCC1(C)C)C	InChI=1S/C40H56/c1-31(19-13-21-33(3)25-27-37-35(5)23-15-29-39(37,7)8)17-11-12-18-32(2)20-14-22-34(4)26-28-38-36(6)24-16-30-40(38,9)10/h11-14,17-23,25-28,37H,15-16,24,29-30H2,1-10H3/b12-11+,19-13+,20-14+,27-25+,28-26+,31-17+,32-18+,33-21+,34-22+/t37-/m0/s1	C40H56	ANVAOWXLWRTKGA-JLTXGRSLSA-N	Exists in many Foods including EVOO, but it is not EVOO marker
aminoimidazole carboxamide ribonucleotide	FDB030675	NC(=O)c1c(N)n(cn1)[C@@H]1O[C@H](COP(=O)(O)O)[C@@H](O)[C@H]1O	InChI=1S/C9H15N4O8P/c10-7-4(8(11)16)12-2-13(7)9-6(15)5(14)3(21-9)1-20-22(17,18)19/h2-3,5-6,9,14-15H,1,10H2,(H2,11,16)(H2,17,18,19)/t3-,5-,6-,9-/m1/s1	C9H15N4O8P	NOTGFIUVDGNKRI-UHFFFAOYSA-N	Exists in many Foods including EVOO, but it is not EVOO marker
androst-4-en-3,17-dione	FDB030678	[C@@H]12CCC(=O)[C@@]1(C)CC[C@H]1[C@H]2CCC2=CC(=O)CC[C@]12C	InChI=1S/C19H26O2/c1-18-9-7-13(20)11-12(18)3-4-14-15-5-6-17(21)19(15,2)10-8-16(14)18/h11,14-16H,3-10H2,1-2H3/t14-,15-,16-,18-,19-/m0/s1	C19H26O2	AEMFNILZOJDQLW-UHFFFAOYSA-N	Exists in many Foods including EVOO, but it is not EVOO marker
Antheraxanthin	FDB014611	C/C(=C/C=C/C=C(\C)/C=C/C=C(/C)\C=C/[C@@]12O[C@]1(C)C[C@H](O)CC2(C)C)/C=C/C=C(\C)/C=C/C1=C(C)C[C@@H](O)CC1(C)C	InChI=1S/C40H56O3/c1-29(17-13-19-31(3)21-22-36-33(5)25-34(41)26-37(36,6)7)15-11-12-16-30(2)18-14-20-32(4)23-24-40-38(8,9)27-35(42)28-39(40,10)43-40/h11-24,34-35,41-42H,25-28H2,1-10H3/b12-11+,17-13+,18-14+,22-21+,24-23+,29-15-,30-16+,31-19+,32-20-	C40H56O3	OFNSUWBAQRCHAV-SPHDKFQHSA-N	Exists in many Foods including EVOO, but it is not EVOO marker
anthranilate	FDB030679	Nc1ccccc1C(=O)O	InChI=1S/C7H7NO2/c8-6-4-2-1-3-5(6)7(9)10/h1-4H,8H2,(H,9,10)	C7H7NO2	RWZYAGGXGHYGMB-UHFFFAOYSA-N	Exists in many Foods including EVOO, but it is not EVOO marker
Apigenin	FDB002798	Oc1ccc(cc1)c1cc(=O)c2c(O)cc(O)cc2o1	InChI=1S/C15H10O5/c16-9-3-1-8(2-4-9)13-7-12(19)15-11(18)5-10(17)6-14(15)20-13/h1-7,16-18H	C15H10O5	KZNIFHPLKGYRTM-UHFFFAOYSA-N	EVOO Marker
Apigenin 7-di-O-xyloside	FDB006304	O[C@H]1O[C@@H](O[C@H]2O[C@@H](Oc3cc4c(c(O)c3)c(=O)cc(o4)c3ccc(O)cc3)[C@H](O)[C@@H](O)[C@@H]2O)[C@H](O)[C@@H](O)[C@@H]1O	InChI=1S/C25H26O15/c26-9-3-1-8(2-4-9)13-7-12(28)15-11(27)5-10(6-14(15)37-13)36-23-20(33)17(30)21(34)25(39-23)40-24-19(32)16(29)18(31)22(35)38-24/h1-7,16-27,29-35H/t16-,17+,18-,19+,20+,21-,22-,23+,24-,25+/m0/s1	C25H26O15	AYWNPQYSGVEBBX-UHFFFAOYSA-N	EVOO Marker
Apigenin 7-glucoside	FDB016362	OC[C@@H]1O[C@H](Oc2cc(O)c3c(=O)cc(oc3c2)c2ccc(O)cc2)[C@@H](O)[C@H](O)[C@@H]1O	InChI=1S/C21H20O10/c22-8-16-18(26)19(27)20(28)21(31-16)29-11-5-12(24)17-13(25)7-14(30-15(17)6-11)9-1-3-10(23)4-2-9/h1-7,16,18-24,26-28H,8H2	C21H20O10	KMOUJOKENFFTPU-UHFFFAOYSA-N	EVOO Marker
arachidate	FDB030681	CCCCCCCCCCCCCCCCCCCC(=O)O	InChI=1S/C20H40O2/c1-2-3-4-5-6-7-8-9-10-11-12-13-14-15-16-17-18-19-20(21)22/h2-19H2,1H3,(H,21,22)	C20H40O2	VKOBVWXKNCXXDE-UHFFFAOYSA-N	Exists in many Foods including EVOO, but it is not EVOO marker
Arachidonic acid	FDB011872	CCCCC/C=C\C/C=C\C/C=C\C/C=C\CCCC(=O)O	InChI=1S/C20H32O2/c1-2-3-4-5-6-7-8-9-10-11-12-13-14-15-16-17-18-19-20(21)22/h6-7,9-10,12-13,15-16H,2-5,8,11,14,17-19H2,1H3,(H,21,22)/b7-6-,10-9-,13-12-,16-15-	C20H32O2	YZXBAPSDXZZRGB-DOFZRALJSA-N	Exists in many Foods including EVOO, but it is not EVOO marker
arachidoyl dodecanoate	FDB030682	CCCCCCCCCCCCCCCCCCCC(=O)OCCCCCCCCCCCC	InChI=1S/C32H64O2/c1-3-5-7-9-11-13-15-16-17-18-19-20-21-22-24-26-28-30-32(33)34-31-29-27-25-23-14-12-10-8-6-4-2/h3-31H2,1-2H3	C32H64O2	GFFYHZLIDINABP-UHFFFAOYSA-N	Exists in many Foods including EVOO, but it is not EVOO marker
Aromadendrin	FDB002806	O[C@@H]1[C@H](Oc2cc(O)cc(O)c2C1=O)c1ccc(O)cc1	InChI=1S/C15H12O6/c16-8-3-1-7(2-4-8)15-14(20)13(19)12-10(18)5-9(17)6-11(12)21-15/h1-6,14-18,20H/t14-,15+/m0/s1	C15H12O6	PADQINQHPQKXNL-UHFFFAOYSA-N	Exists in many Foods including EVOO, but it is not EVOO marker
Astragalin	FDB016478	OC[C@H]1O[C@@H](Oc2c(oc3c(c(O)cc(O)c3)c2=O)c2ccc(O)cc2)[C@H](O)[C@@H](O)[C@@H]1O	InChI=1S/C21H20O11/c22-7-13-15(26)17(28)18(29)21(31-13)32-20-16(27)14-11(25)5-10(24)6-12(14)30-19(20)8-1-3-9(23)4-2-8/h1-6,13,15,17-18,21-26,28-29H,7H2/t13-,15-,17+,18-,21+/m1/s1	C21H20O11	JPUKWEQWGBDDQB-UHFFFAOYSA-N	Exists in many Foods including EVOO, but it is not EVOO marker
avenastenone	FDB030684	C/C=C(\CC[C@@H](C)[C@H]1CC[C@@H]2C3=CC[C@@H]4CC(=O)CC[C@@]4(C)[C@@H]3CC[C@]12C)/C(C)C	InChI=1S/C29H46O/c1-7-21(19(2)3)9-8-20(4)25-12-13-26-24-11-10-22-18-23(30)14-16-28(22,5)27(24)15-17-29(25,26)6/h7,11,19-20,22,25-27H,8-10,12-18H2,1-6H3	C29H46O	XHRPJMCAEXVFFM-UHFFFAOYSA-N	Exists in many Foods including EVOO, but it is not EVOO marker
avenasterol	FDB030685	[C@@H]1(CC[C@H]2C3=CC[C@H]4C[C@@H](O)CC[C@]4(C)[C@H]3CC[C@]12C)[C@H](C)CC/C(=C/C)/C(C)C	InChI=1S/C29H48O/c1-7-21(19(2)3)9-8-20(4)25-12-13-26-24-11-10-22-18-23(30)14-16-28(22,5)27(24)15-17-29(25,26)6/h7,11,19-20,22-23,25-27,30H,8-10,12-18H2,1-6H3/b21-7-/t20-,22+,23+,25-,26+,27+,28+,29-/m1/s1	C29H48O	MCWVPSBQQXUCTB-YXSASFKJSA-N	Exists in many Foods including EVOO, but it is not EVOO marker
Benzaldehyde	FDB014661	O=Cc1ccccc1	InChI=1S/C7H6O/c8-6-7-4-2-1-3-5-7/h1-6H	C7H6O	HUMNYLRZRPPJDN-UHFFFAOYSA-N	Exists in many Foods including EVOO, but it is not EVOO marker
Benzyl alcohol	FDB008745	OCc1ccccc1	InChI=1S/C7H8O/c8-6-7-4-2-1-3-5-7/h1-5,8H,6H2	C7H8O	WVDDGKGOMKODPV-UHFFFAOYSA-N	Exists in many Foods including EVOO, but it is not EVOO marker
benzyl-6-hydroxy-2-cyclohexene-on-oyl	FDB030690	O[C@@]1(C=CCCC1=O)C(=O)OCc1ccccc1	InChI=1S/C14H14O4/c15-12-8-4-5-9-14(12,17)13(16)18-10-11-6-2-1-3-7-11/h1-3,5-7,9,17H,4,8,10H2	C14H14O4	ILTCAPLRBIEGDX-UHFFFAOYSA-N	Exists in many Foods including EVOO, but it is not EVOO marker
benzylacetate	FDB030691	OC(=O)CCc1ccccc1	InChI=1S/C9H10O2/c10-9(11)7-6-8-4-2-1-3-5-8/h1-5H,6-7H2,(H,10,11)	C9H10O2	XMIIGOLPHOKFCH-UHFFFAOYSA-N	Exists in many Foods including EVOO, but it is not EVOO marker
Benzylamine	FDB012059	NCc1ccccc1	InChI=1S/C7H9N/c8-6-7-4-2-1-3-5-7/h1-5H,6,8H2	C7H9N	WGQKYBSKWIADBV-UHFFFAOYSA-N	Exists in many Foods including EVOO, but it is not EVOO marker
benzylbenzoate	FDB030692	O=C(OCc1ccccc1)c1ccccc1	InChI=1S/C14H12O2/c15-14(13-9-5-2-6-10-13)16-11-12-7-3-1-4-8-12/h1-10H,11H2	C14H12O2	SESFRYSPDFLNCH-UHFFFAOYSA-N	Exists in many Foods including EVOO, but it is not EVOO marker
Bergapten	FDB002542	COc1c2ccc(=O)oc2cc2c1cco2	InChI=1S/C12H8O4/c1-14-12-7-2-3-11(13)16-10(7)6-9-8(12)4-5-15-9/h2-6H,1H3	C12H8O4	BGEBZHIAGXMEMV-UHFFFAOYSA-N	Exists in many Foods including EVOO, but it is not EVOO marker
Bergaptol	FDB002543	Oc1c2ccc(=O)oc2cc2c1cco2	InChI=1S/C11H6O4/c12-10-2-1-6-9(15-10)5-8-7(11(6)13)3-4-14-8/h1-5,13H	C11H6O4	GIJHDGJRTUSBJR-UHFFFAOYSA-N	Exists in many Foods including EVOO, but it is not EVOO marker
beta-Amyrin	FDB004092	CC1(C)CC[C@]2(C)CC[C@]3(C)C(=CC[C@@H]4[C@@]5(C)CC[C@H](O)C(C)(C)[C@@H]5CC[C@@]34C)[C@@H]2C1	InChI=1S/C30H50O/c1-25(2)15-16-27(5)17-18-29(7)20(21(27)19-25)9-10-23-28(6)13-12-24(31)26(3,4)22(28)11-14-30(23,29)8/h9,21-24,31H,10-19H2,1-8H3/t21-,22-,23+,24-,27+,28-,29+,30+/m0/s1	C30H50O	JFSHUTJDVKUMTJ-UHFFFAOYSA-N	Exists in many Foods including EVOO, but it is not EVOO marker
beta-Cryptoxanthin	FDB012019	C/C(=C\C=C\C=C(/C)\C=C/C=C(\C)/C=C/C1=C(C)C[C@@H](O)CC1(C)C)/C=C/C=C(\C)/C=C/C1=C(C)CCCC1(C)C	InChI=1S/C40H56O/c1-30(18-13-20-32(3)23-25-37-34(5)22-15-27-39(37,7)8)16-11-12-17-31(2)19-14-21-33(4)24-26-38-35(6)28-36(41)29-40(38,9)10/h11-14,16-21,23-26,36,41H,15,22,27-29H2,1-10H3/b12-11+,18-13+,19-14+,25-23+,26-24+,30-16+,31-17+,32-20+,33-21+	C40H56O	DMASLKHVQRHNES-QQGJMDNJSA-N	Exists in many Foods including EVOO, but it is not EVOO marker
beta-Sitosterol	FDB012362	[C@H]1(CC[C@H]2[C@@H]3CC=C4C[C@H](O)CC[C@]4(C)[C@H]3CC[C@]12C)[C@@H](C)CC[C@H](CC)C(C)C	InChI=1S/C29H50O/c1-7-21(19(2)3)9-8-20(4)25-12-13-26-24-11-10-22-18-23(30)14-16-28(22,5)27(24)15-17-29(25,26)6/h10,19-21,23-27,30H,7-9,11-18H2,1-6H3/t20-,21-,23+,24+,25-,26+,27+,28+,29-/m1/s1	C29H50O	KZJWDPNRJALLNS-UHFFFAOYSA-N	Exists in many Foods including EVOO, but it is not EVOO marker
beta-Sitosterol 3-O-beta-D-Glucuronopyranoside	FDB021626	CC[C@@H](CC[C@@H](C)[C@H]1CC[C@@H]2[C@@H]3CC=C4C[C@@H](CC[C@@]4(C)[C@H]3CC[C@@]12C)O[C@H]1O[C@H]([C@H](O)[C@H](O)[C@@H]1O)C(=O)O)C(C)C	InChI=1S/C35H58O7/c1-7-21(19(2)3)9-8-20(4)25-12-13-26-24-11-10-22-18-23(14-16-34(22,5)27(24)15-17-35(25,26)6)41-33-30(38)28(36)29(37)31(42-33)32(39)40/h10,19-21,23-31,33,36-38H,7-9,11-18H2,1-6H3,(H,39,40)	C35H58O7	REARGUUVUPUXPW-UHFFFAOYSA-N	Exists in many Foods including EVOO, but it is not EVOO marker
Betaine aldehyde	FDB022513	C[N+](C)(C)CC=O	InChI=1S/C5H12NO/c1-6(2,3)4-5-7/h5H,4H2,1-3H3/q+1	C5H12NO	SXKNCCSPZDCRFD-UHFFFAOYSA-N	Exists in many Foods including EVOO, but it is not EVOO marker
betalamate	FDB030694	OC(=O)[C@@H]1C/C(=C/C=O)/C=C(N1)C(=O)O	InChI=1S/C9H9NO5/c11-2-1-5-3-6(8(12)13)10-7(4-5)9(14)15/h1-3,7,10H,4H2,(H,12,13)(H,14,15)/p-2	C9H9NO5	YQDKULBMDMPFLH-UHFFFAOYSA-L	Exists in many Foods including EVOO, but it is not EVOO marker
Betanidin	FDB000496	OC(=O)[C@H]1C/C(=C\C=[N+]\2/[C@H](Cc3cc(O)c(O)cc23)C(=O)O)/C=C(N1)C(=O)O	InChI=1S/C18H16N2O8/c21-14-6-9-5-13(18(27)28)20(12(9)7-15(14)22)2-1-8-3-10(16(23)24)19-11(4-8)17(25)26/h1-3,6-7,11,13H,4-5H2,(H5,21,22,23,24,25,26,27,28)	C18H16N2O8	XHJKHSXHWJCBLX-UHFFFAOYSA-N	Exists in many Foods including EVOO, but it is not EVOO marker
betanidin quinone	FDB030695	OC(=O)[C@H]1CC2=CC(=O)C(=O)C=C2/[N+]/1=C/C=C/1\C[C@@H](NC(=C1)C(=O)O)C(=O)O	InChI=1S/C18H14N2O8/c21-14-6-9-5-13(18(27)28)20(12(9)7-15(14)22)2-1-8-3-10(16(23)24)19-11(4-8)17(25)26/h1-3,6-7,11,13H,4-5H2,(H3,23,24,25,26,27,28)/p-2	C18H14N2O8	MCTHLMSFLMEBEK-UHFFFAOYSA-L	Exists in many Foods including EVOO, but it is not EVOO marker
Betanin	FDB000497	OC[C@@H]1O[C@H](Oc2c(O)cc3c(C[C@H](C(=O)O)/[N+]/3=C\C=C\3/C[C@H](NC(=C3)C(=O)O)C(=O)O)c2)[C@@H](O)[C@@H](O)[C@@H]1O	InChI=1S/C24H26N2O13/c27-8-17-18(29)19(30)20(31)24(39-17)38-16-6-10-5-14(23(36)37)26(13(10)7-15(16)28)2-1-9-3-11(21(32)33)25-12(4-9)22(34)35/h1-3,6-7,12,14,17-20,24,27,29-31H,4-5,8H2,(H4,28,32,33,34,35,36,37)	C24H26N2O13	DHHFDKNIEVKVKS-UHFFFAOYSA-N	Exists in many Foods including EVOO, but it is not EVOO marker
Betulinic acid	FDB001532	CC(=C)[C@H]1CC[C@]2(CC[C@]3(C)[C@@H](CC[C@@H]4[C@@]5(C)CC[C@H](O)C(C)(C)[C@@H]5CC[C@]34C)[C@H]12)C(=O)O	InChI=1S/C30H48O3/c1-18(2)19-10-15-30(25(32)33)17-16-28(6)20(24(19)30)8-9-22-27(5)13-12-23(31)26(3,4)21(27)11-14-29(22,28)7/h19-24,31H,1,8-17H2,2-7H3,(H,32,33)	C30H48O3	QGJZLNKBHJESQX-UHFFFAOYSA-N	Exists in many Foods including EVOO, but it is not EVOO marker
Bilirubin	FDB021886	CC1=C(C=C)/C(=C/c2c(C)c(CCC(=O)O)c(Cc3c(CCC(=O)O)c(C)c([nH]3)/C=C/3\NC(=O)C(=C3C)C=C)[nH]2)/NC1=O	InChI=1S/C33H36N4O6/c1-7-20-19(6)32(42)37-27(20)14-25-18(5)23(10-12-31(40)41)29(35-25)15-28-22(9-11-30(38)39)17(4)24(34-28)13-26-16(3)21(8-2)33(43)36-26/h7-8,13-14,34-35H,1-2,9-12,15H2,3-6H3,(H,36,43)(H,37,42)(H,38,39)(H,40,41)/b26-13-,27-14-	C33H36N4O6	BPYKTIZUTYGOLE-IFADSCNNSA-N	Exists in many Foods including EVOO, but it is not EVOO marker
biliverdin-IX-α	FDB030697	CC1=C(C=C)/C(=C/c2c(C)c(CCC(=O)O)c([nH]2)/C=C/2\N=C(/C=C/3\NC(=O)C(=C3C)C=C)C(=C2CCC(=O)O)C)/NC1=O	InChI=1S/C33H34N4O6/c1-7-20-19(6)32(42)37-27(20)14-25-18(5)23(10-12-31(40)41)29(35-25)15-28-22(9-11-30(38)39)17(4)24(34-28)13-26-16(3)21(8-2)33(43)36-26/h7-8,13-15,35H,1-2,9-12H2,3-6H3,(H,36,43)(H,37,42)(H,38,39)(H,40,41)/p-2	C33H34N4O6	QBUVFDKTZJNUPP-UHFFFAOYSA-L	Exists in many Foods including EVOO, but it is not EVOO marker
biochanin A-7-O-glucoside	FDB030698	COc1ccc(cc1)c1coc2cc(O[C@@H]3O[C@@H](CO)[C@H](O)[C@@H](O)[C@@H]3O)cc(O)c2c1=O	InChI=1S/C22H22O10/c1-29-11-4-2-10(3-5-11)13-9-30-15-7-12(6-14(24)17(15)18(13)25)31-22-21(28)20(27)19(26)16(8-23)32-22/h2-7,9,16,19-24,26-28H,8H2,1H3	C22H22O10	LFEUICHQZGNOHD-UHFFFAOYSA-N	Exists in many Foods including EVOO, but it is not EVOO marker
biochanin-A	FDB030699	COc1ccc(cc1)c1coc2cc(O)cc(O)c2c1=O	InChI=1S/C16H12O5/c1-20-11-4-2-9(3-5-11)12-8-21-14-7-10(17)6-13(18)15(14)16(12)19/h2-8,17-18H,1H3	C16H12O5	WUADCCWRTIWANL-UHFFFAOYSA-N	Exists in many Foods including EVOO, but it is not EVOO marker
Biotin	FDB014510	OC(=O)CCCC[C@H]1SC[C@@H]2NC(=O)N[C@H]12	InChI=1S/C10H16N2O3S/c13-8(14)4-2-1-3-7-9-6(5-16-7)11-10(15)12-9/h6-7,9H,1-5H2,(H,13,14)(H2,11,12,15)	C10H16N2O3S	YBJHBAHKTGYVGT-UHFFFAOYSA-N	Exists in many Foods including EVOO, but it is not EVOO marker
Bisnoryangonin	FDB008279	Oc1ccc(/C=C/c2cc(O)cc(=O)o2)cc1	InChI=1S/C13H10O4/c14-10-4-1-9(2-5-10)3-6-12-7-11(15)8-13(16)17-12/h1-8,14-15H/b6-3+	C13H10O4	ORVQWHLMVLOZPX-ZZXKWVIFSA-N	EVOO Marker
Brassinolide	FDB012340	[C@@H]12CC[C@H]([C@H](C)[C@@H](O)[C@H](O)[C@H](C)C(C)C)[C@@]1(C)CC[C@H]1[C@H]2COC(=O)[C@H]2C[C@H](O)[C@H](O)C[C@]12C	InChI=1S/C28H48O6/c1-14(2)15(3)24(31)25(32)16(4)18-7-8-19-17-13-34-26(33)21-11-22(29)23(30)12-28(21,6)20(17)9-10-27(18,19)5/h14-25,29-32H,7-13H2,1-6H3/t15-,16+,17+,18-,19+,20+,21-,22+,23-,24-,25-,27-,28-/m1/s1	C28H48O6	IXVMHGVQKLDRKH-UHFFFAOYSA-N	Exists in many Foods including EVOO, but it is not EVOO marker
Bryonolic acid	FDB015696	CC1(C)[C@H](O)CC[C@@]2(C)[C@H]1CCC1=C2CC[C@@]2(C)[C@@H]3C[C@](C)(CC[C@@]3(C)CC[C@]12C)C(=O)O	InChI=1S/C30H48O3/c1-25(2)21-9-8-20-19(28(21,5)12-11-23(25)31)10-13-30(7)22-18-27(4,24(32)33)15-14-26(22,3)16-17-29(20,30)6/h21-23,31H,8-18H2,1-7H3,(H,32,33)	C30H48O3	BHVJSLPLFOAMEV-UHFFFAOYSA-N	EVOO Marker
Bupropion	FDB022664	C[C@H](NC(C)(C)C)C(=O)c1cc(Cl)ccc1	InChI=1S/C13H18ClNO/c1-9(15-13(2,3)4)12(16)10-6-5-7-11(14)8-10/h5-9,15H,1-4H3	C13H18ClNO	SNPPWIUOZRMYNY-UHFFFAOYSA-N	Exists in many Foods including EVOO, but it is not EVOO marker
Cadaverine	FDB001493	NCCCCCN	InChI=1S/C5H14N2/c6-4-2-1-3-5-7/h1-7H2/p+2	C5H14N2	VHRGRCVQAFMJIZ-UHFFFAOYSA-P	Exists in many Foods including EVOO, but it is not EVOO marker
caffeoyl-4'-hydroxyphenyllactate	FDB030707	Oc1ccc(C[C@H](OC(=O)/C=C\c2cc(O)c(O)cc2)C(=O)O)cc1	InChI=1S/C18H16O7/c19-13-5-1-12(2-6-13)10-16(18(23)24)25-17(22)8-4-11-3-7-14(20)15(21)9-11/h1-9,16,19-21H,10H2,(H,23,24)/p-1	C18H16O7	ZIUGAQNCXNLSFT-UHFFFAOYSA-M	Exists in many Foods including EVOO, but it is not EVOO marker
caffeoylshikimate	FDB030709	O[C@@H]1C=C(C[C@H](OC(=O)/C=C/c2cc(O)c(O)cc2)[C@@H]1O)C(=O)O	InChI=1S/C16H16O8/c17-10-3-1-8(5-11(10)18)2-4-14(20)24-13-7-9(16(22)23)6-12(19)15(13)21/h1-6,12-13,15,17-19,21H,7H2,(H,22,23)/p-1	C16H16O8	QMPHZIPNNJOWQI-UHFFFAOYSA-M	Exists in many Foods including EVOO, but it is not EVOO marker
Canavaninosuccinate	FDB028845	N[C@@H](CCONC(=N)N[C@@H](CC(=O)O)C(=O)O)C(=O)O	InChI=1S/C9H16N4O7/c10-4(7(16)17)1-2-20-13-9(11)12-5(8(18)19)3-6(14)15/h4-5H,1-3,10H2,(H,14,15)(H,16,17)(H,18,19)(H3,11,12,13)	C9H16N4O7	SGYMGUGIGTWWLU-UHFFFAOYSA-N	Exists in many Foods including EVOO, but it is not EVOO marker
cannabigerolate	FDB030712	CCCCCc1cc(O)c(C/C=C(\C)/CCC=C(C)C)c(O)c1C(=O)O	InChI=1S/C22H32O4/c1-5-6-7-11-17-14-19(23)18(21(24)20(17)22(25)26)13-12-16(4)10-8-9-15(2)3/h9,12,14,23-24H,5-8,10-11,13H2,1-4H3,(H,25,26)	C22H32O4	SEEZIOZEUUMJME-UHFFFAOYSA-N	EVOO Marker
Castasterone	FDB001412	[C@@H]12CC[C@H]([C@H](C)[C@@H](O)[C@H](O)[C@H](C)C(C)C)[C@@]1(C)CC[C@H]1[C@H]2CC(=O)[C@H]2C[C@H](O)[C@H](O)C[C@]12C	InChI=1S/C28H48O5/c1-14(2)15(3)25(32)26(33)16(4)18-7-8-19-17-11-22(29)21-12-23(30)24(31)13-28(21,6)20(17)9-10-27(18,19)5/h14-21,23-26,30-33H,7-13H2,1-6H3/t15-,16+,17+,18-,19+,20+,21-,23+,24-,25-,26-,27-,28-/m1/s1	C28H48O5	VYUIKSFYFRVQLF-UHFFFAOYSA-N	Exists in many Foods including EVOO, but it is not EVOO marker
Catechin	FDB002571	O[C@H]1Cc2c(O)cc(O)cc2O[C@@H]1c1cc(O)c(O)cc1	InChI=1S/C15H14O6/c16-8-4-11(18)9-6-13(20)15(21-14(9)5-8)7-1-2-10(17)12(19)3-7/h1-5,13,15-20H,6H2/t13-,15+/m0/s1	C15H14O6	PFTAWBLQPZVEMU-UHFFFAOYSA-N	EVOO Marker
catechol	FDB030715	Oc1ccccc1O	InChI=1S/C6H6O2/c7-5-3-1-2-4-6(5)8/h1-4,7-8H	C6H6O2	YCIMNLLNPGFGHC-UHFFFAOYSA-N	Exists in many Foods including EVOO, but it is not EVOO marker
cathasterone	FDB030716	CC(C)[C@H](C)C[C@H](O)[C@H](C)[C@@H]1CC[C@@H]2[C@H]3CC(=O)[C@@H]4C[C@@H](O)CC[C@]4(C)[C@@H]3CC[C@]12C	InChI=1S/C28H48O3/c1-16(2)17(3)13-25(30)18(4)21-7-8-22-20-15-26(31)24-14-19(29)9-11-28(24,6)23(20)10-12-27(21,22)5/h16-25,29-30H,7-15H2,1-6H3	C28H48O3	JSVPGVHCEQDJCZ-UHFFFAOYSA-N	Exists in many Foods including EVOO, but it is not EVOO marker
Chalconaringenin	FDB000801	Oc1ccc(/C=C/C(=O)c2c(O)cc(O)cc2O)cc1	InChI=1S/C15H12O5/c16-10-4-1-9(2-5-10)3-6-12(18)15-13(19)7-11(17)8-14(15)20/h1-8,16-17,19-20H/b6-3+	C15H12O5	YQHMWTPYORBCMF-ZZXKWVIFSA-N	Exists in many Foods including EVOO, but it is not EVOO marker
Chinese tannin	FDB001111	Oc1cc(cc(O)c1O)C(=O)Oc1cc(cc(O)c1O)C(=O)OC[C@@H]1O[C@@H](OC(=O)c2cc(O)c(O)c(OC(=O)c3cc(O)c(O)c(O)c3)c2)[C@@H](OC(=O)c2cc(O)c(O)c(OC(=O)c3cc(O)c(O)c(O)c3)c2)[C@H](OC(=O)c2cc(O)c(O)c(OC(=O)c3cc(O)c(O)c(O)c3)c2)[C@@H]1OC(=O)c1cc(O)c(O)c(OC(=O)c2cc(O)c(O)c(O)c2)c1	InChI=1S/C76H52O46/c77-32-1-22(2-33(78)53(32)92)67(103)113-47-16-27(11-42(87)58(47)97)66(102)112-21-52-63(119-72(108)28-12-43(88)59(98)48(17-28)114-68(104)23-3-34(79)54(93)35(80)4-23)64(120-73(109)29-13-44(89)60(99)49(18-29)115-69(105)24-5-36(81)55(94)37(82)6-24)65(121-74(110)30-14-45(90)61(100)50(19-30)116-70(106)25-7-38(83)56(95)39(84)8-25)76(118-52)122-75(111)31-15-46(91)62(101)51(20-31)117-71…	C76H52O46	LRBQNJMCXXYXIU-UHFFFAOYSA-N	Exists in many Foods including EVOO, but it is not EVOO marker
Cholestanol	FDB012122	[C@@H]1(CC[C@H]2[C@@H]3CC[C@H]4C[C@@H](O)CC[C@]4(C)[C@H]3CC[C@]12C)[C@H](C)CCCC(C)C	InChI=1S/C27H48O/c1-18(2)7-6-8-19(3)23-11-12-24-22-10-9-20-17-21(28)13-15-26(20,4)25(22)14-16-27(23,24)5/h18-25,28H,6-17H2,1-5H3/t19-,20+,21+,22+,23-,24+,25+,26+,27-/m1/s1	C27H48O	QYIXCDOBOSTCEI-UHFFFAOYSA-N	Exists in many Foods including EVOO, but it is not EVOO marker
Cholesterol	FDB013269	CC(C)CCC[C@H](C)[C@@H]1CC[C@H]2[C@@H]3CC=C4C[C@H](O)CC[C@@]4(C)[C@@H]3CC[C@]12C	InChI=1S/C27H46O/c1-18(2)7-6-8-19(3)23-11-12-24-22-10-9-20-17-21(28)13-15-26(20,4)25(22)14-16-27(23,24)5/h9,18-19,21-25,28H,6-8,10-17H2,1-5H3	C27H46O	HVYWMOMLDIMFJA-UHFFFAOYSA-N	Exists in many Foods including EVOO, but it is not EVOO marker
cholesteryl-β-D-glucoside	FDB030726	CC(C)CCC[C@@H](C)[C@H]1CC[C@H]2[C@H]3CC=C4C[C@@H](CC[C@]4(C)[C@@H]3CC[C@]12C)O[C@H]1O[C@H](CO)[C@@H](O)[C@@H](O)[C@@H]1O	InChI=1S/C33H56O6/c1-19(2)7-6-8-20(3)24-11-12-25-23-10-9-21-17-22(13-15-32(21,4)26(23)14-16-33(24,25)5)38-31-30(37)29(36)28(35)27(18-34)39-31/h9,19-20,22-31,34-37H,6-8,10-18H2,1-5H3	C33H56O6	FSMCJUNYLQOAIM-UHFFFAOYSA-N	Exists in many Foods including EVOO, but it is not EVOO marker
Chorismate	FDB028846	O[C@@H]1C=CC(=C[C@H]1OC(=C)C(=O)O)C(=O)O	InChI=1S/C10H10O6/c1-5(9(12)13)16-8-4-6(10(14)15)2-3-7(8)11/h2-4,7-8,11H,1H2,(H,12,13)(H,14,15)/t7-,8-/m1/s1	C10H10O6	WTFXTQVDAKGDEY-UHFFFAOYSA-N	Exists in many Foods including EVOO, but it is not EVOO marker
Chrysoeriol	FDB002579	COC1=C(O)C=CC(=C1)C1=CC(=O)C2=C(O)C=C(O)C=C2O1	InChI=1S/C16H12O6/c1-21-14-4-8(2-3-10(14)18)13-7-12(20)16-11(19)5-9(17)6-15(16)22-13/h2-7,17-19H,1H3	C16H12O6	SCZVLDHREVKTSH-UHFFFAOYSA-N	EVOO Marker
Chrysoeriol 7-glucoside	FDB016512	COc1c(O)ccc(c1)c1cc(=O)c2c(o1)cc(O[C@@H]1O[C@@H](CO)[C@@H](O)[C@H](O)[C@@H]1O)cc2O	InChI=1S/C22H22O11/c1-30-15-4-9(2-3-11(15)24)14-7-13(26)18-12(25)5-10(6-16(18)32-14)31-22-21(29)20(28)19(27)17(8-23)33-22/h2-7,17,19-25,27-29H,8H2,1H3	C22H22O11	GAMYVSCDDLXAQW-UHFFFAOYSA-N	Exists in many Foods including EVOO, but it is not EVOO marker
Cinchonidine	FDB002116	O[C@H]([C@@H]1C[C@@H]2CCN1C[C@H]2C=C)c1ccnc2c1cccc2	InChI=1S/C19H22N2O/c1-2-13-12-21-10-8-14(13)11-18(21)19(22)16-7-9-20-17-6-4-3-5-15(16)17/h2-7,9,13-14,18-19,22H,1,8,10-12H2	C19H22N2O	KMPWYEUPVWOPIM-UHFFFAOYSA-N	EVOO Marker
cinnamaldehyde	FDB030727	O=C/C=C/c1ccccc1	InChI=1S/C9H8O/c10-8-4-7-9-5-2-1-3-6-9/h1-8H/b7-4+	C9H8O	KJPRLNWUNMBNBZ-QPJJXVBHSA-N	EVOO Marker
cinnamoyltyramine	FDB030728	Oc1ccc(CCNC(=O)/C=C\c2ccccc2)cc1	InChI=1S/C17H17NO2/c19-16-9-6-15(7-10-16)12-13-18-17(20)11-8-14-4-2-1-3-5-14/h1-11,19H,12-13H2,(H,18,20)	C17H17NO2	KGOYCHSKGXJDND-UHFFFAOYSA-N	EVOO Marker
cis-2-Methylaconitate	FDB023904	C/C(=C(\CC(=O)O)/C(=O)O)/C(=O)O	InChI=1S/C7H8O6/c1-3(6(10)11)4(7(12)13)2-5(8)9/h2H2,1H3,(H,8,9)(H,10,11)(H,12,13)/b4-3-	C7H8O6	NUZLRKBHOBPTQV-ARJAWSKDSA-N	Exists in many Foods including EVOO, but it is not EVOO marker
cis-coumarinic acid-β-D-glucoside	FDB030731	OC[C@H]1O[C@@H](Oc2ccccc2/C=C\C(=O)O)[C@H](O)[C@@H](O)[C@@H]1O	InChI=1S/C15H18O8/c16-7-10-12(19)13(20)14(21)15(23-10)22-9-4-2-1-3-8(9)5-6-11(17)18/h1-6,10,12-16,19-21H,7H2,(H,17,18)/b6-5-/t10-,12-,13+,14-,15-/m1/s1	C15H18O8	GVRIYIMNJGULCZ-WAYWQWQTSA-N	Exists in many Foods including EVOO, but it is not EVOO marker
cis-Zeatin	FDB028850	C/C(=C\CNc1ncnc2c1[nH]cn2)/CO	InChI=1S/C10H13N5O/c1-7(4-16)2-3-11-9-8-10(13-5-12-8)15-6-14-9/h2,5-6,16H,3-4H2,1H3,(H2,11,12,13,14,15)/b7-2+	C10H13N5O	UZKQTCBAMSWPJD-FARCUNLSSA-N	Exists in many Foods including EVOO, but it is not EVOO marker
cis-zeatin riboside	FDB030733	C(=C(\C)/CO)/CNc1c2ncn([C@@H]3O[C@H](CO)[C@@H](O)[C@H]3O)c2ncn1	InChI=1S/C15H21N5O5/c1-8(4-21)2-3-16-13-10-14(18-6-17-13)20(7-19-10)15-12(24)11(23)9(5-22)25-15/h2,6-7,9,11-12,15,21-24H,3-5H2,1H3,(H,16,17,18)/b8-2-	C15H21N5O5	GOSWTRUMMSCNCW-WAPJZHGLSA-N	Exists in many Foods including EVOO, but it is not EVOO marker
cis-Zeatin-O-glucoside	FDB028849	C/C(=C\CNc1ncnc2c1[nH]cn2)/CO[C@H]1O[C@H](CO)[C@@H](O)[C@H](O)[C@H]1O	InChI=1S/C16H23N5O6/c1-8(2-3-17-14-10-15(19-6-18-10)21-7-20-14)5-26-16-13(25)12(24)11(23)9(4-22)27-16/h2,6-7,9,11-13,16,22-25H,3-5H2,1H3,(H2,17,18,19,20,21)/b8-2+/t9-,11-,12+,13-,16+/m1/s1	C16H23N5O6	UUPDCCPAOMDMPT-KRXBUXKQSA-N	Exists in many Foods including EVOO, but it is not EVOO marker
coniferyl acetate	FDB030740	COc1cc(/C=C\COC(=O)C)ccc1O	InChI=1S/C12H14O4/c1-9(13)16-7-3-4-10-5-6-11(14)12(8-10)15-2/h3-6,8,14H,7H2,1-2H3	C12H14O4	XLZFUNZRKIQHOL-UHFFFAOYSA-N	Exists in many Foods including EVOO, but it is not EVOO marker
Coniferyl alcohol	FDB015496	COc1c(O)ccc(/C=C\CO)c1	InChI=1S/C10H12O3/c1-13-10-7-8(3-2-6-11)4-5-9(10)12/h2-5,7,11-12H,6H2,1H3/b3-2-	C10H12O3	JMFRWRFFLBVWSI-IHWYPQMZSA-N	Exists in many Foods including EVOO, but it is not EVOO marker
Coniferyl aldehyde	FDB001513	COc1c(O)ccc(/C=C/C=O)c1	InChI=1S/C10H10O3/c1-13-10-7-8(3-2-6-11)4-5-9(10)12/h2-7,12H,1H3/b3-2+	C10H10O3	DKZBBWMURDFHNE-NSCUHMNNSA-N	Exists in many Foods including EVOO, but it is not EVOO marker
Coproporphyrinogen I	FDB022874	Cc1c2Cc3c(CCC(=O)O)c(C)c(Cc4c(CCC(=O)O)c(C)c(Cc5c(CCC(=O)O)c(C)c(Cc([nH]2)c1CCC(=O)O)[nH]5)[nH]4)[nH]3	InChI=1S/C36H44N4O8/c1-17-21(5-9-33(41)42)29-14-26-19(3)23(7-11-35(45)46)31(39-26)16-28-20(4)24(8-12-36(47)48)32(40-28)15-27-18(2)22(6-10-34(43)44)30(38-27)13-25(17)37-29/h37-40H,5-16H2,1-4H3,(H,41,42)(H,43,44)(H,45,46)(H,47,48)	C36H44N4O8	WIUGGJKHYQIGNH-UHFFFAOYSA-N	Exists in many Foods including EVOO, but it is not EVOO marker
Coproporphyrinogen III	FDB022518	Cc1c2Cc3c(C)c(CCC(=O)O)c(Cc4c(CCC(=O)O)c(C)c(Cc5c(CCC(=O)O)c(C)c(Cc([nH]2)c1CCC(=O)O)[nH]5)[nH]4)[nH]3	InChI=1S/C36H44N4O8/c1-17-21(5-9-33(41)42)29-14-27-19(3)22(6-10-34(43)44)30(39-27)15-28-20(4)24(8-12-36(47)48)32(40-28)16-31-23(7-11-35(45)46)18(2)26(38-31)13-25(17)37-29/h37-40H,5-16H2,1-4H3,(H,41,42)(H,43,44)(H,45,46)(H,47,48)	C36H44N4O8	NIUVHXTXUXOFEB-UHFFFAOYSA-N	Exists in many Foods including EVOO, but it is not EVOO marker
Cornoside	FDB006306	OC[C@@H]1O[C@H](OCC[C@@]2(O)C=CC(=O)C=C2)[C@@H](O)[C@H](O)[C@H]1O	InChI=1S/C14H20O8/c15-7-9-10(17)11(18)12(19)13(22-9)21-6-5-14(20)3-1-8(16)2-4-14/h1-4,9-13,15,17-20H,5-7H2/t9-,10-,11+,12-,13-/m0/s1	C14H20O8	VTVARPTUBCBNJX-UHFFFAOYSA-N	EVOO Marker
Corosolic acid	FDB013735	C[C@@H]1CC[C@]2(CC[C@@]3(C)C(=CC[C@@H]4[C@@]5(C)C[C@@H](O)[C@H](O)C(C)(C)[C@@H]5CC[C@@]34C)[C@H]2[C@@H]1C)C(=O)O	InChI=1S/C30H48O4/c1-17-10-13-30(25(33)34)15-14-28(6)19(23(30)18(17)2)8-9-22-27(5)16-20(31)24(32)26(3,4)21(27)11-12-29(22,28)7/h8,17-18,20-24,31-32H,9-16H2,1-7H3,(H,33,34)	C30H48O4	HFGSQOYIOKBQOW-UHFFFAOYSA-N	EVOO Marker
coumarin	FDB030742	O=c1oc2ccccc2cc1	InChI=1S/C9H6O2/c10-9-6-5-7-3-1-2-4-8(7)11-9/h1-6H	C9H6O2	ZYGHJZDHTFUPRJ-UHFFFAOYSA-N	Exists in many Foods including EVOO, but it is not EVOO marker
coumarinate	FDB030743	OC(=O)/C=C/c1ccccc1O	InChI=1S/C9H8O3/c10-8-4-2-1-3-7(8)5-6-9(11)12/h1-6,10H,(H,11,12)/p-1	C9H8O3	PMOWTIHVNWZYFI-UHFFFAOYSA-M	Exists in many Foods including EVOO, but it is not EVOO marker
coumaryl acetate	FDB030744	CC(=O)OC/C=C/c1ccc(O)cc1	InChI=1S/C11H12O3/c1-9(12)14-8-2-3-10-4-6-11(13)7-5-10/h2-7,13H,8H2,1H3	C11H12O3	UUEPXFWSBUIUAZ-UHFFFAOYSA-N	Exists in many Foods including EVOO, but it is not EVOO marker
Creatine	FDB005403	CN(CC(=O)O)C(=N)N	InChI=1S/C4H9N3O2/c1-7(4(5)6)2-3(8)9/h2H2,1H3,(H3,5,6)(H,8,9)	C4H9N3O2	CVSVTCORWBXHQV-UHFFFAOYSA-N	Exists in many Foods including EVOO, but it is not EVOO marker
Creatinine	FDB021814	CN1CC(=O)NC1=N	InChI=1S/C4H7N3O/c1-7-2-3(8)6-4(7)5/h2H2,1H3,(H2,5,6,8)	C4H7N3O	DDRJAANPRJIHGJ-UHFFFAOYSA-N	Exists in many Foods including EVOO, but it is not EVOO marker
crinosterol	FDB030745	CC(C)[C@@H](C)/C=C/[C@@H](C)[C@H]1CC[C@@H]2[C@@H]3CC=C4C[C@H](O)CC[C@]4(C)[C@@H]3CC[C@]12C	InChI=1S/C28H46O/c1-18(2)19(3)7-8-20(4)24-11-12-25-23-10-9-21-17-22(29)13-15-27(21,5)26(23)14-16-28(24,25)6/h7-9,18-20,22-26,29H,10-17H2,1-6H3	C28H46O	OILXMJHPFNGGTO-UHFFFAOYSA-N	Exists in many Foods including EVOO, but it is not EVOO marker
Curcumin	FDB012292	COc1cc(/C=C/C(=O)CC(=O)/C=C/c2cc(OC)c(O)cc2)ccc1O	InChI=1S/C21H20O6/c1-26-20-11-14(5-9-18(20)24)3-7-16(22)13-17(23)8-4-15-6-10-19(25)21(12-15)27-2/h3-12,24-25H,13H2,1-2H3/b7-3+,8-4+	C21H20O6	VFLDPWHFBUODDF-FCXRPNKRSA-N	Exists in many Foods including EVOO, but it is not EVOO marker
curcumin 4'-O-β-D-gentiobioside	FDB030751	COc1cc(/C=C\C(=C\C(=O)/C=C/c2cc(OC)c(O[C@@H]3O[C@@H](CO[C@H]4O[C@H](CO)[C@@H](O)[C@H](O)[C@H]4O)[C@H](O)[C@@H](O)[C@@H]3O)cc2)\O)ccc1O	InChI=1S/C33H40O16/c1-44-22-11-16(5-9-20(22)37)3-7-18(35)13-19(36)8-4-17-6-10-21(23(12-17)45-2)47-33-31(43)29(41)27(39)25(49-33)15-46-32-30(42)28(40)26(38)24(14-34)48-32/h3-13,24-35,37-43H,14-15H2,1-2H3	C33H40O16	IHJHVEOMJHXPKL-UHFFFAOYSA-N	Exists in many Foods including EVOO, but it is not EVOO marker
curcumin 4'-O-β-D-gentiobiosyl 4''-O-β-D-glucoside	FDB030752	COc1cc(/C=C\C(=C\C(=O)/C=C/c2cc(OC)c(O[C@H]3O[C@H](CO[C@@H]4O[C@H](CO)[C@H](O)[C@@H](O)[C@H]4O)[C@H](O)[C@H](O)[C@H]3O)cc2)\O)ccc1O[C@H]1O[C@H](CO)[C@@H](O)[C@@H](O)[C@H]1O	InChI=1S/C39H50O21/c1-53-23-11-17(5-9-21(23)56-38-35(51)32(48)29(45)26(15-41)59-38)3-7-19(42)13-20(43)8-4-18-6-10-22(24(12-18)54-2)57-39-36(52)33(49)30(46)27(60-39)16-55-37-34(50)31(47)28(44)25(14-40)58-37/h3-13,25-42,44-52H,14-16H2,1-2H3	C39H50O21	ONUWIQDGPDCVOI-UHFFFAOYSA-N	Exists in many Foods including EVOO, but it is not EVOO marker
curcumin 4',4''-O-β-D-digentiobioside	FDB030750	COc1cc(/C=C\C(=C\C(=O)/C=C/c2cc(OC)c(O[C@H]3O[C@@H](CO[C@H]4O[C@@H](CO)[C@@H](O)[C@@H](O)[C@H]4O)[C@H](O)[C@H](O)[C@H]3O)cc2)\O)ccc1O[C@H]1O[C@@H](CO[C@@H]2O[C@H](CO)[C@H](O)[C@@H](O)[C@@H]2O)[C@H](O)[C@@H](O)[C@@H]1O	InChI=1S/C45H60O26/c1-62-24-11-18(5-9-22(24)66-44-40(60)36(56)32(52)28(70-44)16-64-42-38(58)34(54)30(50)26(14-46)68-42)3-7-20(48)13-21(49)8-4-19-6-10-23(25(12-19)63-2)67-45-41(61)37(57)33(53)29(71-45)17-65-43-39(59)35(55)31(51)27(15-47)69-43/h3-13,26-48,50-61H,14-17H2,1-2H3	C45H60O26	QQCCVSOGYVAKGY-UHFFFAOYSA-N	Exists in many Foods including EVOO, but it is not EVOO marker
curcumin diglucoside	FDB030753	COc1cc(/C=C\C(=C\C(=O)/C=C/c2cc(OC)c(O[C@H]3O[C@@H](CO)[C@@H](O)[C@H](O)[C@@H]3O)cc2)\O)ccc1O[C@H]1O[C@@H](CO)[C@H](O)[C@H](O)[C@H]1O	InChI=1S/C33H40O16/c1-44-22-11-16(5-9-20(22)46-32-30(42)28(40)26(38)24(14-34)48-32)3-7-18(36)13-19(37)8-4-17-6-10-21(23(12-17)45-2)47-33-31(43)29(41)27(39)25(15-35)49-33/h3-13,24-36,38-43H,14-15H2,1-2H3	C33H40O16	HQRWPYNQQYEQRQ-UHFFFAOYSA-N	Exists in many Foods including EVOO, but it is not EVOO marker
curcumin monoglucoside	FDB030754	COc1cc(/C=C\C(=C\C(=O)/C=C/c2cc(OC)c(O[C@H]3O[C@@H](CO)[C@H](O)[C@H](O)[C@H]3O)cc2)\O)ccc1O	InChI=1S/C27H30O11/c1-35-21-11-15(5-9-19(21)31)3-7-17(29)13-18(30)8-4-16-6-10-20(22(12-16)36-2)37-27-26(34)25(33)24(32)23(14-28)38-27/h3-13,23-29,31-34H,14H2,1-2H3	C27H30O11	SHKKKJAZAXOQJJ-UHFFFAOYSA-N	Exists in many Foods including EVOO, but it is not EVOO marker
Cyanidin	FDB002602	Oc1cc2c(cc(O)c([o+]2)c2ccc(O)c(O)c2)c(O)c1	InChI=1S/C15H10O6/c16-8-4-11(18)9-6-13(20)15(21-14(9)5-8)7-1-2-10(17)12(19)3-7/h1-6H,(H4-,16,17,18,19,20)/p+1	C15H10O6	VEVZSMAEJFVWIL-UHFFFAOYSA-O	Exists in many Foods including EVOO, but it is not EVOO marker
cyanidin 3-(p-coumaroyl)-glucoside	FDB030755	O[C@H]1[C@@H](COC(=O)/C=C\c2ccc(O)cc2)O[C@H](Oc2cc3c(cc(O)cc3O)[o+]c2c2cc(O)c(O)cc2)[C@@H](O)[C@H]1O	InChI=1S/C30H26O13/c31-16-5-1-14(2-6-16)3-8-25(36)40-13-24-26(37)27(38)28(39)30(43-24)42-23-12-18-20(34)10-17(32)11-22(18)41-29(23)15-4-7-19(33)21(35)9-15/h1-12,24,26-28,30,37-39H,13H2,(H4-,31,32,33,34,35,36)	C30H26O13	QAOBEOXFSUJDJL-UHFFFAOYSA-N	Exists in many Foods including EVOO, but it is not EVOO marker
Cyanidin 3-rhamnosyl-glucosyl-glucoside	FDB004179	C[C@@H]1O[C@@H](OC[C@H]2O[C@@H](OC[C@H]3O[C@@H](Oc4cc5c(cc(O)cc5O)[o+]c4c4cc(O)c(O)cc4)[C@H](O)[C@@H](O)[C@@H]3O)[C@H](O)[C@@H](O)[C@@H]2O)[C@H](O)[C@H](O)[C@H]1O	InChI=1S/C33H40O20/c1-10-21(38)24(41)27(44)31(49-10)47-8-19-22(39)25(42)28(45)32(52-19)48-9-20-23(40)26(43)29(46)33(53-20)51-18-7-13-15(36)5-12(34)6-17(13)50-30(18)11-2-3-14(35)16(37)4-11/h2-7,10,19-29,31-33,38-46H,8-9H2,1H3,(H3-,34,35,36,37)/p+1/t10-,19+,20+,21-,22+,23+,24+,25-,26-,27+,28+,29+,31+,32+,33+/m0/s1	C33H40O20	ONPXBHKDTXCGMG-UHFFFAOYSA-O	Exists in many Foods including EVOO, but it is not EVOO marker
Cyanidin 3-rutinoside	FDB007049	C[C@@H]1O[C@@H](OC[C@H]2O[C@@H](Oc3cc4c(cc(O)cc4O)[o+]c3c3ccc(O)c(O)c3)[C@H](O)[C@@H](O)[C@@H]2O)[C@H](O)[C@H](O)[C@H]1O	InChI=1S/C27H30O15/c1-9-19(32)21(34)23(36)26(39-9)38-8-18-20(33)22(35)24(37)27(42-18)41-17-7-12-14(30)5-11(28)6-16(12)40-25(17)10-2-3-13(29)15(31)4-10/h2-7,9,18-24,26-27,32-37H,8H2,1H3,(H3-,28,29,30,31)/p+1/t9-,18+,19-,20+,21+,22-,23+,24+,26+,27+/m0/s1	C27H30O15	USNPULRDBDVJAO-UHFFFAOYSA-O	Exists in many Foods including EVOO, but it is not EVOO marker
cyanidin 5-O-β-D-glucoside	FDB030757	[C@H]1(CO)O[C@@H](Oc2cc(=O)cc3oc(c(O)cc23)c2cc(O)c(O)cc2)[C@H](O)[C@@H](O)[C@@H]1O	InChI=1S/C21H20O11/c22-7-16-17(27)18(28)19(29)21(32-16)31-15-5-9(23)4-14-10(15)6-13(26)20(30-14)8-1-2-11(24)12(25)3-8/h1-6,16-19,21-22,24-29H,7H2/p-1/t16-,17-,18+,19-,21-/m1/s1	C21H20O11	GMRSKDNJSHIDNL-UHFFFAOYSA-M	Exists in many Foods including EVOO, but it is not EVOO marker
cyanidin-3-O-β-D-glucoside	FDB030759	OC[C@@H]1O[C@H](Oc2cc3c(O)cc(O)cc3[o+]c2c2ccc(O)c(O)c2)[C@@H](O)[C@H](O)[C@@H]1O	InChI=1S/C21H20O11/c22-7-16-17(27)18(28)19(29)21(32-16)31-15-6-10-12(25)4-9(23)5-14(10)30-20(15)8-1-2-11(24)13(26)3-8/h1-6,16-19,21-22,27-29H,7H2,(H3-,23,24,25,26)	C21H20O11	RKWHWFONKJEUEF-UHFFFAOYSA-N	Exists in many Foods including EVOO, but it is not EVOO marker
cyanidin-3,5-diglucoside	FDB030758	OC[C@H]1O[C@@H](Oc2cc(O)cc3[o+]c(c(O[C@@H]4O[C@H](CO)[C@@H](O)[C@H](O)[C@H]4O)cc23)c2cc(O)c(O)cc2)[C@H](O)[C@@H](O)[C@@H]1O	InChI=1S/C27H30O16/c28-7-17-19(33)21(35)23(37)26(42-17)40-15-5-10(30)4-14-11(15)6-16(25(39-14)9-1-2-12(31)13(32)3-9)41-27-24(38)22(36)20(34)18(8-29)43-27/h1-6,17-24,26-29,33-38H,7-8H2,(H2-,30,31,32)/p+1/t17-,18-,19-,20-,21+,22+,23-,24-,26-,27-/m1/s1	C27H30O16	RDFLLVCQYHQOBU-UHFFFAOYSA-O	Exists in many Foods including EVOO, but it is not EVOO marker
cyclic- 3,4-O-oxalyl-L-threonate	FDB030761	O[C@H]([C@H]1COC(=O)C(=O)O1)C(=O)O	InChI=1S/C6H6O7/c7-3(4(8)9)2-1-12-5(10)6(11)13-2/h2-3,7H,1H2,(H,8,9)/p-1	C6H6O7	FTDFTFXOJYXVTH-UHFFFAOYSA-M	Exists in many Foods including EVOO, but it is not EVOO marker
cyclic-2,3-O-oxalyl-L-threonate	FDB030762	OC[C@@H]1OC(=O)C(=O)O[C@H]1C(=O)O	InChI=1S/C6H6O7/c7-1-2-3(4(8)9)13-6(11)5(10)12-2/h2-3,7H,1H2,(H,8,9)/p-1	C6H6O7	NKBSFRFTBUHMJF-UHFFFAOYSA-M	Exists in many Foods including EVOO, but it is not EVOO marker
Cycloartenol	FDB015503	C[C@H](CCC=C(C)C)[C@@H]1CC[C@]2(C)[C@H]3CC[C@H]4[C@]5(C[C@@]35CC[C@]12C)CC[C@@H](O)C4(C)C	InChI=1S/C30H50O/c1-20(2)9-8-10-21(3)22-13-15-28(7)24-12-11-23-26(4,5)25(31)14-16-29(23)19-30(24,29)18-17-27(22,28)6/h9,21-25,31H,8,10-19H2,1-7H3	C30H50O	ONQRKEUAIJMULO-UHFFFAOYSA-N	Exists in many Foods including EVOO, but it is not EVOO marker
Cycloeucalenol	FDB014882	CC(C)C(=C)CC[C@@H](C)[C@H]1CC[C@]2(C)[C@H]3CC[C@H]4[C@H](C)[C@H](O)CC[C@]54C[C@@]35CC[C@@]12C	InChI=1S/C30H50O/c1-19(2)20(3)8-9-21(4)23-12-14-28(7)26-11-10-24-22(5)25(31)13-15-29(24)18-30(26,29)17-16-27(23,28)6/h19,21-26,31H,3,8-18H2,1-2,4-7H3	C30H50O	HUNLTIZKNQDZEI-UHFFFAOYSA-N	Exists in many Foods including EVOO, but it is not EVOO marker
Cycloeucalenone	FDB002378	CC(C)C(=C)CC[C@@H](C)[C@@H]1CC[C@@]2(C)[C@H]3CC[C@H]4[C@H](C)C(=O)CC[C@]54C[C@@]35CC[C@@]12C	InChI=1S/C30H48O/c1-19(2)20(3)8-9-21(4)23-12-14-28(7)26-11-10-24-22(5)25(31)13-15-29(24)18-30(26,29)17-16-27(23,28)6/h19,21-24,26H,3,8-18H2,1-2,4-7H3	C30H48O	NFRXSIOHGADFRG-UHFFFAOYSA-N	Exists in many Foods including EVOO, but it is not EVOO marker
Daidzein	FDB002608	Oc1ccc(cc1)c1coc2c(ccc(O)c2)c1=O	InChI=1S/C15H10O4/c16-10-3-1-9(2-4-10)13-8-19-14-7-11(17)5-6-12(14)15(13)18/h1-8,16-17H	C15H10O4	ZQSIJRDFPHDXIC-UHFFFAOYSA-N	EVOO Marker
Daidzin	FDB012225	OC[C@H]1O[C@@H](Oc2cc3c(cc2)c(=O)c(co3)c2ccc(O)cc2)[C@H](O)[C@@H](O)[C@@H]1O	InChI=1S/C21H20O9/c22-8-16-18(25)19(26)20(27)21(30-16)29-12-5-6-13-15(7-12)28-9-14(17(13)24)10-1-3-11(23)4-2-10/h1-7,9,16,18-23,25-27H,8H2/t16-,18-,19+,20-,21-/m1/s1	C21H20O9	KYQZWONCHDNPDP-UHFFFAOYSA-N	EVOO Marker
dammarenediol II	FDB030803	CC(=CCC[C@@](C)(O)[C@H]1CC[C@@]2(C)[C@@H]1CC[C@H]1[C@@]3(C)CC[C@H](O)C(C)(C)[C@@H]3CC[C@@]21C)C	InChI=1S/C30H52O2/c1-20(2)10-9-16-30(8,32)22-13-18-28(6)21(22)11-12-24-27(5)17-15-25(31)26(3,4)23(27)14-19-29(24,28)7/h10,21-25,31-32H,9,11-19H2,1-8H3	C30H52O2	NLHQJXWYMZLQJY-UHFFFAOYSA-N	Exists in many Foods including EVOO, but it is not EVOO marker
Delphinidin	FDB002613	Oc1cc(O)c2cc(O)c([o+]c2c1)c1cc(O)c(O)c(O)c1	InChI=1S/C15H10O7/c16-7-3-9(17)8-5-12(20)15(22-13(8)4-7)6-1-10(18)14(21)11(19)2-6/h1-5H,(H5-,16,17,18,19,20,21)/p+1	C15H10O7	JKHRCGUTYDNCLE-UHFFFAOYSA-O	Exists in many Foods including EVOO, but it is not EVOO marker
delphinidin 3-O-(6''-O-malonyl)-β-glucoside	FDB030808	O[C@H]1[C@H](O)[C@@H](COC(=O)CC(=O)O)O[C@@H](Oc2c(oc3cc(=O)cc(O)c3c2)c2cc(O)c(O)c(O)c2)[C@@H]1O	InChI=1S/C24H22O15/c25-9-3-11(26)10-5-15(23(37-14(10)4-9)8-1-12(27)19(32)13(28)2-8)38-24-22(35)21(34)20(33)16(39-24)7-36-18(31)6-17(29)30/h1-5,16,20-22,24,26-28,32-35H,6-7H2,(H,29,30)/p-1/t16-,20-,21+,22-,24?/m1/s1	C24H22O15	URVJYTCBPQJMHX-UHFFFAOYSA-M	Exists in many Foods including EVOO, but it is not EVOO marker
delphinidin 3-O-glucosyl-5-O-caffeoylglucoside	FDB030809	OC[C@H]1O[C@H](Oc2cc3c(cc(O)cc3O[C@H]3O[C@@H](COC(=O)/C=C\c4cc(O)c(O)cc4)[C@@H](O)[C@H](O)[C@H]3O)[o+]c2c2cc(O)c(O)c(O)c2)[C@@H](O)[C@H](O)[C@@H]1O	InChI=1S/C36H36O20/c37-11-24-28(45)30(47)32(49)36(55-24)54-23-10-16-21(52-34(23)14-6-19(41)27(44)20(42)7-14)8-15(38)9-22(16)53-35-33(50)31(48)29(46)25(56-35)12-51-26(43)4-2-13-1-3-17(39)18(40)5-13/h1-10,24-25,28-33,35-37,45-50H,11-12H2,(H5-,38,39,40,41,42,43,44)	C36H36O20	IKPXCKVGTSPZDV-UHFFFAOYSA-N	Exists in many Foods including EVOO, but it is not EVOO marker
delta-Maslinic acid methyl ester	FDB021687	COC(=O)[C@]12CCC(C)(C)CC1=C1CC[C@@H]3[C@]4(C)C[C@H](O)[C@H](O)C(C)(C)[C@H]4CC[C@]3(C)[C@@]1(C)CC2	InChI=1S/C31H50O4/c1-26(2)13-15-31(25(34)35-8)16-14-29(6)19(20(31)17-26)9-10-23-28(5)18-21(32)24(33)27(3,4)22(28)11-12-30(23,29)7/h21-24,32-33H,9-18H2,1-8H3	C31H50O4	WUGPMNNYJCMJOJ-UHFFFAOYSA-N	EVOO Marker
Demethyloleuropein	FDB014969	[C@H]1(CC(=O)OCCc2cc(O)c(O)cc2)/C(=C\C)/[C@H](O[C@@H]2O[C@H](CO)[C@@H](O)[C@H](O)[C@H]2O)OC=C1C(=O)O	InChI=1S/C24H30O13/c1-2-12-13(8-18(28)34-6-5-11-3-4-15(26)16(27)7-11)14(22(32)33)10-35-23(12)37-24-21(31)20(30)19(29)17(9-25)36-24/h2-4,7,10,13,17,19-21,23-27,29-31H,5-6,8-9H2,1H3,(H,32,33)/b12-2+/t13-,17+,19+,20-,21+,23-,24-/m0/s1	C24H30O13	HKVGJQVJNQRJPO-SWGQDTFXSA-N	EVOO Marker
demethylphylloquinol	FDB030813	CC(C)CCC[C@H](C)CCC[C@H](C)CCC/C(=C/Cc1c(O)c2c(cccc2)c(O)c1)/C	InChI=1S/C30H46O2/c1-22(2)11-8-12-23(3)13-9-14-24(4)15-10-16-25(5)19-20-26-21-29(31)27-17-6-7-18-28(27)30(26)32/h6-7,17-19,21-24,31-32H,8-16,20H2,1-5H3	C30H46O2	AEFNZGGBWOQYID-UHFFFAOYSA-N	Exists in many Foods including EVOO, but it is not EVOO marker
demethylsuberosin	FDB030814	CC(=CCc1cc2c(oc(=O)cc2)cc1O)C	InChI=1S/C14H14O3/c1-9(2)3-4-10-7-11-5-6-14(16)17-13(11)8-12(10)15/h3,5-8,15H,4H2,1-2H3	C14H14O3	FIDUIAPDSKSUGO-UHFFFAOYSA-N	Exists in many Foods including EVOO, but it is not EVOO marker
Deoxycytidine	FDB021871	Nc1nc(=O)n(cc1)[C@H]1C[C@H](O)[C@@H](CO)O1	InChI=1S/C9H13N3O4/c10-7-1-2-12(9(15)11-7)8-3-5(14)6(4-13)16-8/h1-2,5-6,8,13-14H,3-4H2,(H2,10,11,15)/t5-,6+,8+/m0/s1	C9H13N3O4	CKTSBUTUHBMZGZ-UHFFFAOYSA-N	Exists in many Foods including EVOO, but it is not EVOO marker
desacetoxyvindoline	FDB030815	CC[C@@]12C[C@@](O)([C@H]3N(C)c4cc(OC)ccc4[C@]43CCN(CC=C1)[C@H]24)C(=O)OC	InChI=1S/C23H30N2O4/c1-5-21-9-6-11-25-12-10-22(18(21)25)16-8-7-15(28-3)13-17(16)24(2)19(22)23(27,14-21)20(26)29-4/h6-9,13,18-19,27H,5,10-12,14H2,1-4H3	C23H30N2O4	WNKDGPXNFMMOEJ-UHFFFAOYSA-N	Exists in many Foods including EVOO, but it is not EVOO marker
Dethiobiotin	FDB023201	[C@@H]1(C)NC(=O)N[C@@H]1CCCCCC(=O)O	InChI=1S/C10H18N2O3/c1-7-8(12-10(15)11-7)5-3-2-4-6-9(13)14/h7-8H,2-6H2,1H3,(H,13,14)(H2,11,12,15)/t7-,8+/m0/s1	C10H18N2O3	AUTOLBMXDDTRRT-UHFFFAOYSA-N	Exists in many Foods including EVOO, but it is not EVOO marker
Dhurrin	FDB002626	OC[C@H]1O[C@@H](O[C@H](C#N)c2ccc(O)cc2)[C@H](O)[C@H](O)[C@H]1O	InChI=1S/C14H17NO7/c15-5-9(7-1-3-8(17)4-2-7)21-14-13(20)12(19)11(18)10(6-16)22-14/h1-4,9-14,16-20H,6H2	C14H17NO7	NVLTYOJHPBMILU-UHFFFAOYSA-N	Exists in many Foods including EVOO, but it is not EVOO marker
Dihydrocinchonine	FDB006314	CC[C@H]1CN2CC[C@H]1C[C@@H]2[C@@H](O)c1ccnc2ccccc12	InChI=1S/C19H24N2O/c1-2-13-12-21-10-8-14(13)11-18(21)19(22)16-7-9-20-17-6-4-3-5-15(16)17/h3-7,9,13-14,18-19,22H,2,8,10-12H2,1H3/t13-,14?,18+,19-/m0/s1	C19H24N2O	WFJNHVWTKZUUTR-UHFFFAOYSA-N	EVOO Marker
dihydromyricetin	FDB030823	O[C@@H]1[C@H](Oc2cc(O)cc(O)c2C1=O)c1cc(O)c(O)c(O)c1	InChI=1S/C15H12O8/c16-6-3-7(17)11-10(4-6)23-15(14(22)13(11)21)5-1-8(18)12(20)9(19)2-5/h1-4,14-20,22H/t14-,15+/m0/s1	C15H12O8	KJXSIXMJHKAJOD-UHFFFAOYSA-N	Exists in many Foods including EVOO, but it is not EVOO marker
dihydrosterculate	FDB030825	CCCCCCCC[C@H]1C[C@H]1CCCCCCCC(=O)O	InChI=1S/C19H36O2/c1-2-3-4-5-7-10-13-17-16-18(17)14-11-8-6-9-12-15-19(20)21/h17-18H,2-16H2,1H3,(H,20,21)/p-1	C19H36O2	PDXZQLDUVAKMBQ-UHFFFAOYSA-M	Exists in many Foods including EVOO, but it is not EVOO marker
dihydroxyferuloyl-sinapoyl spermidine	FDB030827	COc1cc(/C=C\C(=O)NCCCCN(CCCNC(=O)/C=C\c2cc(OC)c(O)c(OC)c2)C(=O)/C=C\c2cc(OC)c(O)c(O)c2)cc(O)c1O	InChI=1S/C38H45N3O12/c1-50-29-20-24(18-27(42)36(29)47)8-11-33(44)39-14-5-6-16-41(35(46)13-10-25-19-28(43)37(48)30(21-25)51-2)17-7-15-40-34(45)12-9-26-22-31(52-3)38(49)32(23-26)53-4/h8-13,18-23,42-43,47-49H,5-7,14-17H2,1-4H3,(H,39,44)(H,40,45)	C38H45N3O12	FDECXSCMWXHRNU-UHFFFAOYSA-N	Exists in many Foods including EVOO, but it is not EVOO marker
dihydroxyphaseic acid	FDB030828	C/C(=C\C(=O)O)/C=C/[C@@]1(O)[C@@]2(C)CO[C@]1(C)C[C@@H](O)C2	InChI=1S/C15H22O5/c1-10(6-12(17)18)4-5-15(19)13(2)7-11(16)8-14(15,3)20-9-13/h4-6,11,16,19H,7-9H2,1-3H3,(H,17,18)/p-1	C15H22O5	XIVFQYWMMJWUCD-UHFFFAOYSA-M	EVOO Marker
Diosmetin	FDB000861	COC1=C(O)C=C(C=C1)C1=CC(=O)C2=C(O1)C=C(O)C=C2O	InChI=1S/C16H12O6/c1-21-13-3-2-8(4-10(13)18)14-7-12(20)16-11(19)5-9(17)6-15(16)22-14/h2-7,17-19H,1H3	C16H12O6	MBNGWHIJMBWFHU-UHFFFAOYSA-N	EVOO Marker
Doconexent	FDB003003	CC/C=C\C/C=C\C/C=C\C/C=C\C/C=C\C/C=C\CCC(=O)O	InChI=1S/C22H32O2/c1-2-3-4-5-6-7-8-9-10-11-12-13-14-15-16-17-18-19-20-21-22(23)24/h3-4,6-7,9-10,12-13,15-16,18-19H,2,5,8,11,14,17,20-21H2,1H3,(H,23,24)/b4-3-,7-6-,10-9-,13-12-,16-15-,19-18-	C22H32O2	MBMBGCFOFBJSGT-KUBAVDMBSA-N	Exists in many Foods including EVOO, but it is not EVOO marker
Dodecyl alcohol	FDB012483	CCCCCCCCCCCCO	InChI=1S/C12H26O/c1-2-3-4-5-6-7-8-9-10-11-12-13/h13H,2-12H2,1H3	C12H26O	LQZZUXJYWNFBMV-UHFFFAOYSA-N	Exists in many Foods including EVOO, but it is not EVOO marker
Dopaxanthin	FDB028865	C(=N\[C@@H](Cc1ccc(O)c(O)c1)C(=O)O)\C=C/1\C[C@H](NC(=C1)C(=O)O)C(=O)O	InChI=1S/C18H18N2O8/c21-14-2-1-9(8-15(14)22)5-11(16(23)24)19-4-3-10-6-12(17(25)26)20-13(7-10)18(27)28/h1-4,6,8,11,13,20-22H,5,7H2,(H,23,24)(H,25,26)(H,27,28)/t11-,13-/m0/s1	C18H18N2O8	YSNPSKZBOQYUHH-UHFFFAOYSA-N	Exists in many Foods including EVOO, but it is not EVOO marker
Elenaic acid	FDB018655	COC(=O)C1=CO[C@H](C)[C@H](C=O)[C@H]1CC(=O)O	InChI=1S/C11H14O6/c1-6-8(4-12)7(3-10(13)14)9(5-17-6)11(15)16-2/h4-8H,3H2,1-2H3,(H,13,14)	C11H14O6	MQFAJBBHEYTHKF-UHFFFAOYSA-N	EVOO Marker
Elenolide	FDB001311	COC(=O)C1=COC(=O)C[C@@H]1/C(=C/C)/C=O	InChI=1S/C11H12O5/c1-3-7(5-12)8-4-10(13)16-6-9(8)11(14)15-2/h3,5-6,8H,4H2,1-2H3/b7-3+	C11H12O5	TXTINTVPMBCGKO-XVNBXDOJSA-N	EVOO Marker
Epicatechin 3-gallate	FDB017114	Oc1cc(O)c2C[C@@H](OC(=O)c3cc(O)c(O)c(O)c3)[C@H](Oc2c1)c1ccc(O)c(O)c1	InChI=1S/C22H18O10/c23-11-6-14(25)12-8-19(32-22(30)10-4-16(27)20(29)17(28)5-10)21(31-18(12)7-11)9-1-2-13(24)15(26)3-9/h1-7,19,21,23-29H,8H2/t19-,21-/m1/s1	C22H18O10	LSHVYAFMTMFKBA-UHFFFAOYSA-N	Exists in many Foods including EVOO, but it is not EVOO marker
Epigallocatechin	FDB017700	O[C@@H]1Cc2c(O[C@@H]1c1cc(O)c(O)c(O)c1)cc(O)cc2O	InChI=1S/C15H14O7/c16-7-3-9(17)8-5-12(20)15(22-13(8)4-7)6-1-10(18)14(21)11(19)2-6/h1-4,12,15-21H,5H2/t12-,15-/m1/s1	C15H14O7	XMOCLSLCDHWDHP-UHFFFAOYSA-N	Exists in many Foods including EVOO, but it is not EVOO marker
Epigallocatechin 3-gallate	FDB017702	Oc1cc2c(C[C@H](OC(=O)c3cc(O)c(O)c(O)c3)[C@@H](O2)c2cc(O)c(O)c(O)c2)c(O)c1	InChI=1S/C22H18O11/c23-10-5-12(24)11-7-18(33-22(31)9-3-15(27)20(30)16(28)4-9)21(32-17(11)6-10)8-1-13(25)19(29)14(26)2-8/h1-6,18,21,23-30H,7H2/t18-,21-/m0/s1	C22H18O11	WMBWREPUVVBILR-UHFFFAOYSA-N	Exists in many Foods including EVOO, but it is not EVOO marker
Episterol	FDB024116	[C@@H](C)(CCC(=C)C(C)C)[C@H]1CC[C@H]2C3=CC[C@H]4C[C@@H](O)CC[C@]4(C)[C@H]3CC[C@]12C	InChI=1S/C28H46O/c1-18(2)19(3)7-8-20(4)24-11-12-25-23-10-9-21-17-22(29)13-15-27(21,5)26(23)14-16-28(24,25)6/h10,18,20-22,24-26,29H,3,7-9,11-17H2,1-2,4-6H3/t20-,21+,22+,24-,25+,26?,27+,28-/m1/s1	C28H46O	BTCAEOLDEYPGGE-UHFFFAOYSA-N	Exists in many Foods including EVOO, but it is not EVOO marker
Ergocalciferol	FDB012811	CC(C)[C@@H](C)/C=C/[C@@H](C)[C@H]1CC[C@H]2/C(=C\C=C/3\C[C@@H](O)CCC3=C)/CCC[C@]12C	InChI=1S/C28H44O/c1-19(2)20(3)9-10-22(5)26-15-16-27-23(8-7-17-28(26,27)6)12-13-24-18-25(29)14-11-21(24)4/h9-10,12-13,19-20,22,25-27,29H,4,7-8,11,14-18H2,1-3,5-6H3/b10-9+,23-12+,24-13-/t20-,22+,25-,26+,27-,28+/m0/s1	C28H44O	MECHNRXZTMCUDQ-AAGLSAJLSA-N	Exists in many Foods including EVOO, but it is not EVOO marker
Eriodictyol	FDB000688	Oc1cc(O)c2C(=O)C[C@@H](Oc2c1)c1cc(O)c(O)cc1	InChI=1S/C15H12O6/c16-8-4-11(19)15-12(20)6-13(21-14(15)5-8)7-1-2-9(17)10(18)3-7/h1-5,13,16-19H,6H2	C15H12O6	SBHXYTNGIZCORC-UHFFFAOYSA-N	Exists in many Foods including EVOO, but it is not EVOO marker
Erucic acid	FDB004287	CCCCCCCC/C=C/CCCCCCCCCCCC(=O)O	InChI=1S/C22H42O2/c1-2-3-4-5-6-7-8-9-10-11-12-13-14-15-16-17-18-19-20-21-22(23)24/h9-10H,2-8,11-21H2,1H3,(H,23,24)	C22H42O2	DPUOLQHDNGRHBS-UHFFFAOYSA-N	Exists in many Foods including EVOO, but it is not EVOO marker
Erythrodiol	FDB013011	CC1(C)CC[C@]2(CO)CC[C@]3(C)C(=CC[C@@H]4[C@]5(C)CC[C@H](O)C(C)(C)[C@H]5CC[C@]34C)[C@H]2C1	InChI=1S/C30H50O2/c1-25(2)14-16-30(19-31)17-15-28(6)20(21(30)18-25)8-9-23-27(5)12-11-24(32)26(3,4)22(27)10-13-29(23,28)7/h8,21-24,31-32H,9-19H2,1-7H3	C30H50O2	PSZDOEIIIJFCFE-UHFFFAOYSA-N	EVOO Marker
Estrone	FDB012798	[C@@H]12CCC(=O)[C@@]1(C)CC[C@@H]1c3c(CC[C@@H]21)cc(O)cc3	InChI=1S/C18H22O2/c1-18-9-8-14-13-5-3-12(19)10-11(13)2-4-15(14)16(18)6-7-17(18)20/h3,5,10,14-16,19H,2,4,6-9H2,1H3/t14-,15-,16+,18+/m1/s1	C18H22O2	DNXHEGUUPJUMQT-UHFFFAOYSA-N	Exists in many Foods including EVOO, but it is not EVOO marker
Ethiin	FDB016040	CC[S@](=O)C[C@@H](N)C(=O)O	InChI=1S/C5H11NO3S/c1-2-10(9)3-4(6)5(7)8/h4H,2-3,6H2,1H3,(H,7,8)	C5H11NO3S	CSZTZFUEOCFFJH-UHFFFAOYSA-N	Exists in many Foods including EVOO, but it is not EVOO marker
Eudesmic acid	FDB012013	COc1cc(cc(OC)c1OC)C(=O)O	InChI=1S/C10H12O5/c1-13-7-4-6(10(11)12)5-8(14-2)9(7)15-3/h4-5H,1-3H3,(H,11,12)	C10H12O5	SJSOFNCYXJUNBT-UHFFFAOYSA-N	EVOO Marker
Eugenol	FDB012171	COc1c(O)ccc(CC=C)c1	InChI=1S/C10H12O2/c1-3-4-8-5-6-9(11)10(7-8)12-2/h3,5-7,11H,1,4H2,2H3	C10H12O2	RRAFCDWBNXTKKO-UHFFFAOYSA-N	Exists in many Foods including EVOO, but it is not EVOO marker
Fagopyritol B1	FDB021454	OC[C@@H]1O[C@H](O[C@H]2[C@@H](O)[C@@H](O)[C@H](O)[C@H](O)[C@H]2O)[C@@H](O)[C@@H](O)[C@H]1O	InChI=1S/C12H22O11/c13-1-2-3(14)4(15)10(21)12(22-2)23-11-8(19)6(17)5(16)7(18)9(11)20/h2-21H,1H2	C12H22O11	VCWMRQDBPZKXKG-UHFFFAOYSA-N	Exists in many Foods including EVOO, but it is not EVOO marker
Farnesal	FDB014515	CC(=CCC/C(=C/CC/C(=C/C=O)/C)/C)C	InChI=1S/C15H24O/c1-13(2)7-5-8-14(3)9-6-10-15(4)11-12-16/h7,9,11-12H,5-6,8,10H2,1-4H3/b14-9+,15-11+	C15H24O	YHRUHBBTQZKMEX-YFVJMOTDSA-N	Exists in many Foods including EVOO, but it is not EVOO marker
Farnesylcysteine	FDB028328	N[C@@H](CSC/C=C(\C)/CC/C=C(\C)/CCC=C(C)C)C(=O)O	InChI=1S/C18H31NO2S/c1-14(2)7-5-8-15(3)9-6-10-16(4)11-12-22-13-17(19)18(20)21/h7,9,11,17H,5-6,8,10,12-13,19H2,1-4H3,(H,20,21)/b15-9+,16-11+/t17-/m0/s1	C18H31NO2S	SYSLNQMKLROGCL-XGGJEREUSA-N	Exists in many Foods including EVOO, but it is not EVOO marker
Fe(II)-nicotianamine	FDB030854	N[C@H](CC[N+][C@H](CC[N+]1CC[C@H]1C(=O)O)C(=O)O)C(=O)O	InChI=1S/C12H18N3O6/c13-7(10(16)17)1-4-14-8(11(18)19)2-5-15-6-3-9(15)12(20)21/h7-9H,1-6H2,(H,16,17)(H,18,19)(H,20,21)/q+3/p-3	C12H20N3O6	DWMVIOITGJSUFN-UHFFFAOYSA-K	Exists in many Foods including EVOO, but it is not EVOO marker
Folic acid	FDB014504	Nc1nc(=O)c2nc(CNc3ccc(cc3)C(=O)N[C@@H](CCC(=O)O)C(=O)O)cnc2[nH]1	InChI=1S/C19H19N7O6/c20-19-25-15-14(17(30)26-19)23-11(8-22-15)7-21-10-3-1-9(2-4-10)16(29)24-12(18(31)32)5-6-13(27)28/h1-4,8,12,21H,5-7H2,(H,24,29)(H,27,28)(H,31,32)(H3,20,22,25,26,30)/t12-/m0/s1	C19H19N7O6	OVBPIULPVIDEAO-UHFFFAOYSA-N	Exists in many Foods including EVOO, but it is not EVOO marker
Formononetin	FDB012219	COc1ccc(cc1)c1coc2c(ccc(O)c2)c1=O	InChI=1S/C16H12O4/c1-19-12-5-2-10(3-6-12)14-9-20-15-8-11(17)4-7-13(15)16(14)18/h2-9,17H,1H3	C16H12O4	HKQYGTCOTHHOMP-UHFFFAOYSA-N	Exists in many Foods including EVOO, but it is not EVOO marker
Gadoleic acid	FDB003771	C(=C\CCCCCCCC(=O)O)\CCCCCCCCCC	InChI=1S/C20H38O2/c1-2-3-4-5-6-7-8-9-10-11-12-13-14-15-16-17-18-19-20(21)22/h11-12H,2-10,13-19H2,1H3,(H,21,22)/b12-11-	C20H38O2	LQJBNNIYVWPHFW-QXMHVHEDSA-N	Exists in many Foods including EVOO, but it is not EVOO marker
Galacturonic acid	FDB001160	O[C@@H](C=O)[C@@H](O)[C@@H](O)[C@H](O)C(=O)O	InChI=1S/C6H10O7/c7-1-2(8)3(9)4(10)5(11)6(12)13/h1-5,8-11H,(H,12,13)/t2-,3+,4+,5-/m0/s1	C6H10O7	IAJILQKETJEXLJ-UHFFFAOYSA-N	Exists in many Foods including EVOO, but it is not EVOO marker
Gallic acid	FDB000662	OC(=O)c1cc(O)c(O)c(O)c1	InChI=1S/C7H6O5/c8-4-1-3(7(11)12)2-5(9)6(4)10/h1-2,8-10H,(H,11,12)	C7H6O5	LNTHITQWFMADLM-UHFFFAOYSA-N	EVOO Marker
gamma-Tocopherol	FDB002431	CC(C)CCC[C@@H](C)CCC[C@H](C)CCC[C@]1(C)CCc2cc(O)c(C)c(C)c2O1	InChI=1S/C28H48O2/c1-20(2)11-8-12-21(3)13-9-14-22(4)15-10-17-28(7)18-16-25-19-26(29)23(5)24(6)27(25)30-28/h19-22,29H,8-18H2,1-7H3	C28H48O2	QUEDXNHFTDJVIY-UHFFFAOYSA-N	Exists in many Foods including EVOO, but it is not EVOO marker
Genistein	FDB011828	Oc1ccc(cc1)c1coc2cc(O)cc(O)c2c1=O	InChI=1S/C15H10O5/c16-9-3-1-8(2-4-9)11-7-20-13-6-10(17)5-12(18)14(13)15(11)19/h1-7,16-18H	C15H10O5	TZBJGXHYKVUXJN-UHFFFAOYSA-N	EVOO Marker
Genistin	FDB012221	OC[C@H]1O[C@H](Oc2cc(O)c3c(=O)c(coc3c2)c2ccc(O)cc2)[C@H](O)[C@@H](O)[C@@H]1O	InChI=1S/C21H20O10/c22-7-15-18(26)19(27)20(28)21(31-15)30-11-5-13(24)16-14(6-11)29-8-12(17(16)25)9-1-3-10(23)4-2-9/h1-6,8,15,18-24,26-28H,7H2	C21H20O10	ZCOLJUOHXJRHDI-UHFFFAOYSA-N	EVOO Marker
gentiodelphin	FDB030883	OC[C@H]1O[C@@H](Oc2c([o+]c3cc(O)cc(O[C@H]4O[C@@H](COC(=O)/C=C\c5ccc(O)c(O)c5)[C@@H](O)[C@@H](O)[C@@H]4O)c3c2)c2cc(O)c(O)c(O[C@@H]3O[C@@H](COC(=O)/C=C/c4ccc(O)c(O)c4)[C@@H](O)[C@@H](O)[C@H]3O)c2)[C@H](O)[C@@H](O)[C@H]1O	InChI=1S/C51H52O28/c52-16-33-39(62)42(65)45(68)51(77-33)76-32-15-23-29(13-22(53)14-30(23)74-49-46(69)43(66)40(63)34(78-49)17-71-36(59)7-3-19-1-5-24(54)26(56)9-19)73-48(32)21-11-28(58)38(61)31(12-21)75-50-47(70)44(67)41(64)35(79-50)18-72-37(60)8-4-20-2-6-25(55)27(57)10-20/h1-15,33-35,39-47,49-52,62-70H,16-18H2,(H6-,53,54,55,56,57,58,59,60,61)/p+1	C51H52O28	CMHKKALEZOJWDP-UHFFFAOYSA-O	Exists in many Foods including EVOO, but it is not EVOO marker
geranate	FDB030884	CC(=CCC/C(=C/C(=O)O)/C)C	InChI=1S/C10H16O2/c1-8(2)5-4-6-9(3)7-10(11)12/h5,7H,4,6H2,1-3H3,(H,11,12)/p-1	C10H16O2	ZHYZQXUYZJNEHD-UHFFFAOYSA-M	Exists in many Foods including EVOO, but it is not EVOO marker
Geranial	FDB013702	CC(=CCC/C(=C/C=O)/C)C	InChI=1S/C10H16O/c1-9(2)5-4-6-10(3)7-8-11/h5,7-8H,4,6H2,1-3H3/b10-7+	C10H16O	WTEVQBCEXWBHNA-JXMROGBWSA-N	Exists in many Foods including EVOO, but it is not EVOO marker
Geraniol	FDB013792	CC(=CCC/C(=C/CO)/C)C	InChI=1S/C10H18O/c1-9(2)5-4-6-10(3)7-8-11/h5,7,11H,4,6,8H2,1-3H3/b10-7+	C10H18O	GLZPCOQZEFWAFX-JXMROGBWSA-N	Exists in many Foods including EVOO, but it is not EVOO marker
Geranyl acetate	FDB013794	CC(=CCC/C(=C\COC(=O)C)/C)C	InChI=1S/C12H20O2/c1-10(2)6-5-7-11(3)8-9-14-12(4)13/h6,8H,5,7,9H2,1-4H3/b11-8-	C12H20O2	HIGQPQRQIQDZMP-FLIBITNWSA-N	Exists in many Foods including EVOO, but it is not EVOO marker
geranylgeranyl-chlorophyll a	FDB030886	C(=C(\C)/CCC=C(C)C)\CC/C(=C/CC/C(=C/COC(=O)CC[C@@H]1/C/2=C\3/C4=N/C(=C\c5c(CC)c(C)c([nH]5)/C=c/5\[nH]/c(=C\C(=N2)[C@@H]1C)/c(C)c5C=C)/C(=C4C(=C3C(=O)OC)O)C)/C)/C	InChI=1S/C55H68N4O5.Mg/c1-13-39-35(8)42-28-44-37(10)41(24-25-48(60)64-27-26-34(7)23-17-22-33(6)21-16-20-32(5)19-15-18-31(3)4)52(58-44)50-51(55(62)63-12)54(61)49-38(11)45(59-53(49)50)30-47-40(14-2)36(9)43(57-47)29-46(39)56-42;/h13,18,20,22,26,28-30,37,41H,1,14-17,19,21,23-25,27H2,2-12H3,(H3,56,57,58,59,61,62);/q;+2/p-2/b32-20+,33-22+,34-26+;	C55H68N4O5	FJYVJHRHFVRSID-GLAXVZPZSA-L	Exists in many Foods including EVOO, but it is not EVOO marker
geranylgeranyl-chlorophyll b	FDB030887	CCc1c(C=O)c2=Cc3c(C=C)c(C)c4C=C5[C@@H](C)[C@@H](CCC(=O)OC/C=C(\C)/CC/C=C(\C)/CC/C=C(\C)/CCC=C(C)C)C6=[N]5[Mg]5(n34)n3c(=Cc1n25)c(C)c1C(=O)[C@H](C(=O)OC)C6=c31	InChI=1S/C55H65N4O6.Mg/c1-12-38-35(8)42-27-43-36(9)40(23-24-48(61)65-26-25-34(7)22-16-21-33(6)20-15-19-32(5)18-14-17-31(3)4)52(58-43)50-51(55(63)64-11)54(62)49-37(10)44(59-53(49)50)28-46-39(13-2)41(30-60)47(57-46)29-45(38)56-42;/h12,17,19,21,25,27-30,36,40,51H,1,13-16,18,20,22-24,26H2,2-11H3,(H-,56,57,58,59,60,62);/q-1;+2/p-1	C55H65N4O6	BZTAESNMEJBNFU-UHFFFAOYSA-M	Exists in many Foods including EVOO, but it is not EVOO marker
Geranylgeranyl-PP	FDB023377	CC(=CCC/C(=C\CC/C(=C/CC/C(=C/CO[P@@](=O)(O)OP(=O)(O)O)/C)/C)/C)C	InChI=1S/C20H36O7P2/c1-17(2)9-6-10-18(3)11-7-12-19(4)13-8-14-20(5)15-16-26-29(24,25)27-28(21,22)23/h9,11,13,15H,6-8,10,12,14,16H2,1-5H3,(H,24,25)(H2,21,22,23)/b18-11+,19-13+,20-15+	C20H36O7P2	OINNEUNVOZHBOX-QIRCYJPOSA-N	Exists in many Foods including EVOO, but it is not EVOO marker
Germanicol	FDB013013	CC1(C)CC[C@@]2(C)CC[C@]3(C)[C@@H](CC[C@H]4[C@@]5(C)CC[C@H](O)C(C)(C)[C@H]5CC[C@]34C)C2=C1	InChI=1S/C30H50O/c1-25(2)15-16-27(5)17-18-29(7)20(21(27)19-25)9-10-23-28(6)13-12-24(31)26(3,4)22(28)11-14-30(23,29)8/h19-20,22-24,31H,9-18H2,1-8H3	C30H50O	QMUXVPRGNJLGRT-UHFFFAOYSA-N	Exists in many Foods including EVOO, but it is not EVOO marker
Glutathione	FDB001498	N[C@@H](CCC(=O)N[C@@H](CS)C(=O)NCC(=O)O)C(=O)O	InChI=1S/C10H17N3O6S/c11-5(10(18)19)1-2-7(14)13-6(4-20)9(17)12-3-8(15)16/h5-6,20H,1-4,11H2,(H,12,17)(H,13,14)(H,15,16)(H,18,19)/t5-,6-/m0/s1	C10H17N3O6S	RWSXRVCMGQZWBV-UHFFFAOYSA-N	Exists in many Foods including EVOO, but it is not EVOO marker
Glutathione disulfide	FDB023147	N[C@@H](CCC(=O)N[C@@H](CSSC[C@H](NC(=O)CC[C@H](N)C(=O)O)C(=O)NCC(=O)O)C(=O)NCC(=O)O)C(=O)O	InChI=1S/C20H32N6O12S2/c21-9(19(35)36)1-3-13(27)25-11(17(33)23-5-15(29)30)7-39-40-8-12(18(34)24-6-16(31)32)26-14(28)4-2-10(22)20(37)38/h9-12H,1-8,21-22H2,(H,23,33)(H,24,34)(H,25,27)(H,26,28)(H,29,30)(H,31,32)(H,35,36)(H,37,38)/t9-,10-,11-,12-/m0/s1	C20H32N6O12S2	YPZRWBKMTBYPTK-UHFFFAOYSA-N	Exists in many Foods including EVOO, but it is not EVOO marker
Glycerol tributanoate	FDB003099	CCCC(=O)OCC(COC(=O)CCC)OC(=O)CCC	InChI=1S/C15H26O6/c1-4-7-13(16)19-10-12(21-15(18)9-6-3)11-20-14(17)8-5-2/h12H,4-11H2,1-3H3	C15H26O6	UYXTWWCETRIEDR-UHFFFAOYSA-N	Exists in many Foods including EVOO, but it is not EVOO marker
Guanine	FDB004222	Nc1nc(=O)c2c([nH]1)nc[nH]2	InChI=1S/C5H5N5O/c6-5-9-3-2(4(11)10-5)7-1-8-3/h1H,(H4,6,7,8,9,10,11)	C5H5N5O	UYTPUPDQBNUYGX-UHFFFAOYSA-N	Exists in many Foods including EVOO, but it is not EVOO marker
Guanosine	FDB003632	Nc1nc(=O)c2c([nH]1)n(cn2)[C@H]1O[C@@H](CO)[C@@H](O)[C@@H]1O	InChI=1S/C10H13N5O5/c11-10-13-7-4(8(19)14-10)12-2-15(7)9-6(18)5(17)3(1-16)20-9/h2-3,5-6,9,16-18H,1H2,(H3,11,13,14,19)	C10H13N5O5	NYHBQMYGNKIUIF-UHFFFAOYSA-N	Exists in many Foods including EVOO, but it is not EVOO marker
Halleridone	FDB006316	O[C@@]12CCO[C@@H]1CC(=O)C=C2	InChI=1S/C8H10O3/c9-6-1-2-8(10)3-4-11-7(8)5-6/h1-2,7,10H,3-5H2	C8H10O3	HSGPAWIMHOPPDA-UHFFFAOYSA-N	EVOO Marker
hederagenin	FDB030901	CC1(C)CC[C@]2(CC[C@]3(C)C(=CC[C@@H]4[C@@]5(C)CC[C@H](O)[C@@](C)(CO)[C@@H]5CC[C@]34C)[C@H]2C1)C(=O)O	InChI=1S/C30H48O4/c1-25(2)13-15-30(24(33)34)16-14-28(5)19(20(30)17-25)7-8-22-26(3)11-10-23(32)27(4,18-31)21(26)9-12-29(22,28)6/h7,20-23,31-32H,8-18H2,1-6H3,(H,33,34)	C30H48O4	PGOYMURMZNDHNS-UHFFFAOYSA-N	EVOO Marker
Heptanal	FDB008048	CCCCCCC=O	InChI=1S/C7H14O/c1-2-3-4-5-6-7-8/h7H,2-6H2,1H3	C7H14O	FXHGMKSSBGDXIY-UHFFFAOYSA-N	Exists in many Foods including EVOO, but it is not EVOO marker
Hexadecanal	FDB003048	CCCCCCCCCCCCCCCC=O	InChI=1S/C16H32O/c1-2-3-4-5-6-7-8-9-10-11-12-13-14-15-16-17/h16H,2-15H2,1H3	C16H32O	NIOYUNMRJMEDGI-UHFFFAOYSA-N	Exists in many Foods including EVOO, but it is not EVOO marker
Histidinal	FDB028877	N[C@H](Cc1c[nH]cn1)C=O	InChI=1S/C6H9N3O/c7-5(3-10)1-6-2-8-4-9-6/h2-5H,1,7H2,(H,8,9)	C6H9N3O	VYOIELONWKIZJS-UHFFFAOYSA-N	Exists in many Foods including EVOO, but it is not EVOO marker
Homofureanol	FDB011860	CC[C@@H]1OC(=C(O)C1=O)C	InChI=1S/C7H10O3/c1-3-5-7(9)6(8)4(2)10-5/h5,8H,3H2,1-2H3	C7H10O3	GWCRPYGYVRXVLI-UHFFFAOYSA-N	Exists in many Foods including EVOO, but it is not EVOO marker
Homogentisic acid	FDB021899	OC(=O)Cc1c(O)ccc(O)c1	InChI=1S/C8H8O4/c9-6-1-2-7(10)5(3-6)4-8(11)12/h1-3,9-10H,4H2,(H,11,12)	C8H8O4	IGMNYECMUMZDDF-UHFFFAOYSA-N	Exists in many Foods including EVOO, but it is not EVOO marker
Homoveratric acid	FDB000317	COc1ccc(CC(=O)O)cc1OC	InChI=1S/C10H12O4/c1-13-8-4-3-7(6-10(11)12)5-9(8)14-2/h3-5H,6H2,1-2H3,(H,11,12)	C10H12O4	WUAXWQRULBZETB-UHFFFAOYSA-N	EVOO Marker
Hydantoin	FDB004274	O=C1CNC(=O)N1	InChI=1S/C3H4N2O2/c6-2-1-4-3(7)5-2/h1H2,(H2,4,5,6,7)	C3H4N2O2	WJRBRSLFGCUECM-UHFFFAOYSA-N	Exists in many Foods including EVOO, but it is not EVOO marker
Hydroquinone	FDB000885	Oc1ccc(O)cc1	InChI=1S/C6H6O2/c7-5-1-2-6(8)4-3-5/h1-4,7-8H	C6H6O2	QIGBRXMKCJKVMJ-UHFFFAOYSA-N	Exists in many Foods including EVOO, but it is not EVOO marker
hydroquinone-O-β-D-glucopyranoside	FDB030911	[C@H]1(CO)O[C@@H](Oc2ccc(O)cc2)[C@H](O)[C@@H](O)[C@@H]1O	InChI=1S/C12H16O7/c13-5-8-9(15)10(16)11(17)12(19-8)18-7-3-1-6(14)2-4-7/h1-4,8-17H,5H2/t8-,9-,10+,11-,12-/m1/s1	C12H16O7	BJRNKVDFDLYUGJ-UHFFFAOYSA-N	Exists in many Foods including EVOO, but it is not EVOO marker
Hydroxybupropion	FDB028878	C[C@H](NC(C)(C)CO)C(=O)c1cc(Cl)ccc1	InChI=1S/C13H18ClNO2/c1-9(15-13(2,3)8-16)12(17)10-5-4-6-11(14)7-10/h4-7,9,15-16H,8H2,1-3H3	C13H18ClNO2	AKOAEVOSDHIVFX-UHFFFAOYSA-N	Exists in many Foods including EVOO, but it is not EVOO marker
Hydroxycaffeic acid	FDB000262	OC(=O)/C=C/c1c(O)c(O)c(O)cc1	InChI=1S/C9H8O5/c10-6-3-1-5(2-4-7(11)12)8(13)9(6)14/h1-4,10,13-14H,(H,11,12)/b4-2+	C9H8O5	RHGWNBSOWGUGPA-DUXPYHPUSA-N	EVOO Marker
Hydroxymethylbilane	FDB022446	OCc1c(CC(=O)O)c(CCC(=O)O)c(Cc2c(CC(=O)O)c(CCC(=O)O)c(Cc3c(CC(=O)O)c(CCC(=O)O)c(Cc4c(CC(=O)O)c(CCC(=O)O)c[nH]4)[nH]3)[nH]2)[nH]1	InChI=1S/C40H46N4O17/c45-17-32-25(12-40(60)61)21(4-8-36(52)53)29(44-32)15-31-24(11-39(58)59)20(3-7-35(50)51)28(43-31)14-30-23(10-38(56)57)19(2-6-34(48)49)27(42-30)13-26-22(9-37(54)55)18(16-41-26)1-5-33(46)47/h16,41-45H,1-15,17H2,(H,46,47)(H,48,49)(H,50,51)(H,52,53)(H,54,55)(H,56,57)(H,58,59)(H,60,61)	C40H46N4O17	WDFJYRZCZIUBPR-UHFFFAOYSA-N	Exists in many Foods including EVOO, but it is not EVOO marker
Hydroxytyrosol	FDB008754	OCCc1ccc(O)c(O)c1	InChI=1S/C8H10O3/c9-4-3-6-1-2-7(10)8(11)5-6/h1-2,5,9-11H,3-4H2	C8H10O3	JUUBCHWRXWPFFH-UHFFFAOYSA-N	EVOO Marker
Hydroxytyrosol 4'-O-glucoside	FDB021686	OCCc1cc(O)c(O[C@H]2O[C@@H](CO)[C@@H](O)[C@H](O)[C@H]2O)cc1	InChI=1S/C14H20O8/c15-4-3-7-1-2-9(8(17)5-7)21-14-13(20)12(19)11(18)10(6-16)22-14/h1-2,5,10-20H,3-4,6H2	C14H20O8	JVOQYXVFJHETKK-UHFFFAOYSA-N	EVOO Marker
Hydroxytyrosol acetate	FDB000344	CC(=O)OCCc1cc(O)c(O)cc1	InChI=1S/C10H12O4/c1-7(11)14-5-4-8-2-3-9(12)10(13)6-8/h2-3,6,12-13H,4-5H2,1H3	C10H12O4	FGJGLFPNIZXRLV-UHFFFAOYSA-N	EVOO Marker
Hypoglycin B	FDB000530	N[C@H](CCC(=O)N[C@H](C[C@H]1CC1=C)C(=O)O)C(=O)O	InChI=1S/C12H18N2O5/c1-6-4-7(6)5-9(12(18)19)14-10(15)3-2-8(13)11(16)17/h7-9H,1-5,13H2,(H,14,15)(H,16,17)(H,18,19)	C12H18N2O5	UYDZYCPIQSRXKU-UHFFFAOYSA-N	Exists in many Foods including EVOO, but it is not EVOO marker
Hypoxanthine	FDB003949	Oc1ncnc2c1[nH]cn2	InChI=1S/C5H4N4O/c10-5-3-4(7-1-6-3)8-2-9-5/h1-2H,(H2,6,7,8,9,10)	C5H4N4O	FDGQSTZJBFJUBT-UHFFFAOYSA-N	Exists in many Foods including EVOO, but it is not EVOO marker
Imidazole-4-acetaldehyde	FDB023247	O=CCc1cnc[nH]1	InChI=1S/C5H6N2O/c8-2-1-5-3-6-4-7-5/h2-4H,1H2,(H,6,7)	C5H6N2O	MQSRGWNVEZRLDK-UHFFFAOYSA-N	Exists in many Foods including EVOO, but it is not EVOO marker
Inosine	FDB011802	OC[C@H]1O[C@@H]([C@@H](O)[C@@H]1O)n1cnc2c1[nH]cnc2=O	InChI=1S/3C10H12N4O5/c3*15-1-4-6(16)7(17)10(19-4)14-3-13-5-8(14)11-2-12-9(5)18/h3*2-4,6-7,10,15-17H,1H2,(H,11,12,18)	C10H12N4O5	UGQMRVRMYYASKQ-UHFFFAOYSA-N	Exists in many Foods including EVOO, but it is not EVOO marker
Isoalliin	FDB000549	C/C=C\[S@](=O)C[C@H](N)C(=O)O	InChI=1S/C6H11NO3S/c1-2-3-11(10)4-5(7)6(8)9/h2-3,5H,4,7H2,1H3,(H,8,9)/b3-2-	C6H11NO3S	OKYHUOHBRKWCQJ-IHWYPQMZSA-N	Exists in many Foods including EVOO, but it is not EVOO marker
Isodulcitol	FDB001176	C[C@H](O)[C@@H](O)[C@H](O)[C@@H](O)C=O	InChI=1S/3C6H12O5/c1-2(7)5-3(8)4(9)6(10)11-5;1-2-3(7)4(8)5(9)6(10)11-2;1-3(8)5(10)6(11)4(9)2-7/h2*2-10H,1H3;2-6,8-11H,1H3	C6H12O5	PNNNRSAQSRJVSB-UHFFFAOYSA-N	Exists in many Foods including EVOO, but it is not EVOO marker
Isoeugenol	FDB002728	COc1cc(/C=C/C)ccc1O	InChI=1S/C10H12O2/c1-3-4-8-5-6-9(11)10(7-8)12-2/h3-7,11H,1-2H3/b4-3+	C10H12O2	BJIOGJUNALELMI-ONEGZZNKSA-N	Exists in many Foods including EVOO, but it is not EVOO marker
Isoliquiritigenin	FDB016335	Oc1ccc(/C=C/C(=O)c2ccc(O)cc2O)cc1	InChI=1S/C15H12O4/c16-11-4-1-10(2-5-11)3-8-14(18)13-7-6-12(17)9-15(13)19/h1-9,16-17,19H/b8-3+	C15H12O4	DXDRHHKMWQZJHT-FPYGCLRLSA-N	EVOO Marker
Isoorientin	FDB012395	OC[C@H]1O[C@H]([C@@H](O)[C@H](O)[C@H]1O)c1c(O)c2c(oc(cc2=O)c2ccc(O)c(O)c2)cc1O	InChI=1S/C21H20O11/c22-6-14-17(27)19(29)20(30)21(32-14)16-11(26)5-13-15(18(16)28)10(25)4-12(31-13)7-1-2-8(23)9(24)3-7/h1-5,14,17,19-24,26-30H,6H2	C21H20O11	ODBRNZZJSYPIDI-UHFFFAOYSA-N	Exists in many Foods including EVOO, but it is not EVOO marker
isopentenyl adenosine	FDB030945	[C@H]1(CO)O[C@@H](n2cnc3c(NCC=C(C)C)ncnc23)[C@H](O)[C@@H]1O	InChI=1S/C15H21N5O4/c1-8(2)3-4-16-13-10-14(18-6-17-13)20(7-19-10)15-12(23)11(22)9(5-21)24-15/h3,6-7,9,11-12,15,21-23H,4-5H2,1-2H3,(H,16,17,18)/t9-,11-,12-,15-/m1/s1	C15H21N5O4	USVMJSALORZVDV-UHFFFAOYSA-N	Exists in many Foods including EVOO, but it is not EVOO marker
Isopropylmaleate	FDB028883	CC(C)/C(=C/C(=O)O)/C(=O)O	InChI=1S/C7H10O4/c1-4(2)5(7(10)11)3-6(8)9/h3-4H,1-2H3,(H,8,9)(H,10,11)/b5-3-	C7H10O4	NJMGRJLQRLFQQX-HYXAFXHYSA-N	Exists in many Foods including EVOO, but it is not EVOO marker
Isorhoifolin	FDB016371	C[C@H]1O[C@@H](OC[C@@H]2O[C@@H](Oc3cc(O)c4c(=O)cc(oc4c3)c3ccc(O)cc3)[C@H](O)[C@@H](O)[C@H]2O)[C@@H](O)[C@@H](O)[C@H]1O	InChI=1S/C27H30O14/c1-10-20(31)22(33)24(35)26(38-10)37-9-18-21(32)23(34)25(36)27(41-18)39-13-6-14(29)19-15(30)8-16(40-17(19)7-13)11-2-4-12(28)5-3-11/h2-8,10,18,20-29,31-36H,9H2,1H3	C27H30O14	FKIYLTVJPDLUDL-UHFFFAOYSA-N	Exists in many Foods including EVOO, but it is not EVOO marker
Kaempferol	FDB000633	Oc1ccc(cc1)c1c(O)c(=O)c2c(o1)cc(O)cc2O	InChI=1S/C15H10O6/c16-8-3-1-7(2-4-8)15-14(20)13(19)12-10(18)5-9(17)6-11(12)21-15/h1-6,16-18,20H	C15H10O6	IYRMWMYZSQPJKC-UHFFFAOYSA-N	EVOO Marker
kaempferol 3-O-β-D-glucosyl-(1->2)-glucoside	FDB030950	[C@@H]1(CO)O[C@H](Oc2c(oc3cc(O)cc(O)c3c2=O)c2ccc(O)cc2)[C@@H](O[C@H]2O[C@@H](CO)[C@H](O)[C@@H](O)[C@@H]2O)[C@H](O)[C@H]1O	InChI=1S/C27H30O16/c28-7-14-17(33)20(36)22(38)26(40-14)43-25-21(37)18(34)15(8-29)41-27(25)42-24-19(35)16-12(32)5-11(31)6-13(16)39-23(24)9-1-3-10(30)4-2-9/h1-6,14-15,17-18,20-22,25-34,36-38H,7-8H2/p-1/t14-,15-,17-,18-,20+,21+,22-,25-,26+,27+/m0/s1	C27H30O16	LKZDFKLGDGSGEO-UHFFFAOYSA-M	EVOO Marker
L-Olivil	FDB006317	COc1c(O)ccc(C[C@@]2(O)CO[C@@H]([C@@H]2CO)c2cc(OC)c(O)cc2)c1	InChI=1S/C20H24O7/c1-25-17-7-12(3-5-15(17)22)9-20(24)11-27-19(14(20)10-21)13-4-6-16(23)18(8-13)26-2/h3-8,14,19,21-24H,9-11H2,1-2H3	C20H24O7	BVHIKUCXNBQDEM-UHFFFAOYSA-N	EVOO Marker
L-Valine	FDB000465	CC(C)[C@@H](N)C(=O)O	InChI=1S/C5H11NO2/c1-3(2)4(6)5(7)8/h3-4H,6H2,1-2H3,(H,7,8)	C5H11NO2	KZSNJWFQEVHDMF-UHFFFAOYSA-N	Exists in many Foods including EVOO, but it is not EVOO marker
Lanosterol	FDB013802	[C@@H]1(CC[C@@]2(C)C3=C(CC[C@]12C)[C@@]1(C)CC[C@H](O)C(C)(C)[C@@H]1CC3)[C@H](C)CCC=C(C)C	InChI=1S/C30H50O/c1-20(2)10-9-11-21(3)22-14-18-30(8)24-12-13-25-27(4,5)26(31)16-17-28(25,6)23(24)15-19-29(22,30)7/h10,21-22,25-26,31H,9,11-19H2,1-8H3/t21-,22-,25+,26+,28-,29-,30+/m1/s1	C30H50O	CAHGCLMLTWQZNJ-UHFFFAOYSA-N	Exists in many Foods including EVOO, but it is not EVOO marker
Lariciresinol	FDB012578	COc1cc(C[C@@H]2CO[C@H]([C@@H]2CO)c2ccc(O)c(OC)c2)ccc1O	InChI=1S/C20H24O6/c1-24-18-8-12(3-5-16(18)22)7-14-11-26-20(15(14)10-21)13-4-6-17(23)19(9-13)25-2/h3-6,8-9,14-15,20-23H,7,10-11H2,1-2H3	C20H24O6	MHXCIKYXNYCMHY-UHFFFAOYSA-N	Exists in many Foods including EVOO, but it is not EVOO marker
Lathosterol	FDB022463	[C@@H]1(CC[C@H]2C3=CC[C@H]4C[C@@H](O)CC[C@]4(C)[C@H]3CC[C@]12C)[C@H](C)CCCC(C)C	InChI=1S/C27H46O/c1-18(2)7-6-8-19(3)23-11-12-24-22-10-9-20-17-21(28)13-15-26(20,4)25(22)14-16-27(23,24)5/h10,18-21,23-25,28H,6-9,11-17H2,1-5H3/t19-,20+,21+,23-,24+,25+,26+,27-/m1/s1	C27H46O	IZVFFXVYBHFIHY-UHFFFAOYSA-N	Exists in many Foods including EVOO, but it is not EVOO marker
laurate	FDB030978	CCCCCCCCCCCC(=O)O	InChI=1S/C12H24O2/c1-2-3-4-5-6-7-8-9-10-11-12(13)14/h2-11H2,1H3,(H,13,14)	C12H24O2	POULHZVOKOAJMA-UHFFFAOYSA-N	Exists in many Foods including EVOO, but it is not EVOO marker
Leucocyanidin	FDB017699	O[C@H]1[C@H](O)c2c(O)cc(O)cc2O[C@H]1c1cc(O)c(O)cc1	InChI=1S/C15H14O7/c16-7-4-10(19)12-11(5-7)22-15(14(21)13(12)20)6-1-2-8(17)9(18)3-6/h1-5,13-21H	C15H14O7	SBZWTSHAFILOTE-UHFFFAOYSA-N	Exists in many Foods including EVOO, but it is not EVOO marker
Leucodelphinidin	FDB018307	O[C@H]1[C@@H](O)c2c(O[C@H]1c1cc(O)c(O)c(O)c1)cc(O)cc2O	InChI=1S/C15H14O8/c16-6-3-7(17)11-10(4-6)23-15(14(22)13(11)21)5-1-8(18)12(20)9(19)2-5/h1-4,13-22H	C15H14O8	ZEACOKJOQLAYTD-UHFFFAOYSA-N	Exists in many Foods including EVOO, but it is not EVOO marker
Leucodopachrome	FDB023297	OC(=O)[C@@H]1Cc2cc(O)c(O)cc2N1	InChI=1S/C9H9NO4/c11-7-2-4-1-6(9(13)14)10-5(4)3-8(7)12/h2-3,6,10-12H,1H2,(H,13,14)/t6-/m0/s1	C9H9NO4	JDWYRSDDJVCWPB-UHFFFAOYSA-N	Exists in many Foods including EVOO, but it is not EVOO marker
Leucopelargonidin	FDB007686	O[C@@H]1[C@H](O)c2c(O)cc(O)cc2O[C@H]1c1ccc(O)cc1	InChI=1S/C15H14O6/c16-8-3-1-7(2-4-8)15-14(20)13(19)12-10(18)5-9(17)6-11(12)21-15/h1-6,13-20H	C15H14O6	FSVMLWOLZHGCQX-UHFFFAOYSA-N	Exists in many Foods including EVOO, but it is not EVOO marker
leukotriene-C4	FDB030979	CCCCC/C=C\C/C=C\C=C\C=C\[C@@H](SC[C@H](NC(=O)CC[C@H](N)C(=O)O)C(=O)NCC(=O)O)[C@@H](O)CCCC(=O)O	InChI=1S/C30H47N3O9S/c1-2-3-4-5-6-7-8-9-10-11-12-13-16-25(24(34)15-14-17-27(36)37)43-21-23(29(40)32-20-28(38)39)33-26(35)19-18-22(31)30(41)42/h6-7,9-13,16,22-25,34H,2-5,8,14-15,17-21,31H2,1H3,(H,32,40)(H,33,35)(H,36,37)(H,38,39)(H,41,42)/b7-6-,10-9-,12-11+,16-13+/t22-,23-,24-,25+/m0/s1	C30H47N3O9S	GWNVDXQDILPJIG-UTCFTNDSSA-N	Exists in many Foods including EVOO, but it is not EVOO marker
leukotriene-D4	FDB030980	CCCCC/C=C/C/C=C/C=C/C=C/[C@@H](SC[C@H](N)C(=O)NCC(=O)O)[C@@H](O)CCCC(=O)O	InChI=1S/C25H38N2O6S/c1-2-3-4-5-6-7-8-9-10-11-12-13-16-22(21(28)15-14-17-23(29)30)34-19-20(26)25(33)27-18-24(31)32/h6-7,9-13,16,20-22,28H,2-5,8,14-15,17-19H2,1H3,(H,27,33)(H,29,30)(H,31,32)/q+1/p-2	C25H40N2O6S	QXDUDYBWDBKJSM-UHFFFAOYSA-L	Exists in many Foods including EVOO, but it is not EVOO marker
Ligstroside-aglycone	FDB000352	COC(=O)C1=CO[C@@H](O)/C(=C/C)/[C@@H]1CC(=O)OCCc1ccc(O)cc1	InChI=1S/C19H22O7/c1-3-14-15(16(18(22)24-2)11-26-19(14)23)10-17(21)25-9-8-12-4-6-13(20)7-5-12/h3-7,11,15,19-20,23H,8-10H2,1-2H3/b14-3+/t15-,19+/m0/s1	C19H22O7	ZJRZKUMVZLKDPM-LZWSPWQCSA-N	EVOO Marker
Ligustroside	FDB013297	[C@H]1(CC(=O)OCCc2ccc(O)cc2)/C(=C/C)/[C@H](O[C@@H]2O[C@H](CO)[C@@H](O)[C@H](O)[C@H]2O)OC=C1C(=O)OC	InChI=1S/C25H32O12/c1-3-15-16(10-19(28)34-9-8-13-4-6-14(27)7-5-13)17(23(32)33-2)12-35-24(15)37-25-22(31)21(30)20(29)18(11-26)36-25/h3-7,12,16,18,20-22,24-27,29-31H,8-11H2,1-2H3/b15-3-/t16-,18+,20+,21-,22+,24-,25-/m0/s1	C25H32O12	GMQXOLRKJQWPNB-CQPUUCJISA-N	EVOO Marker
Linamarin	FDB011809	[C@H]1(O)[C@H](O)[C@@H](CO)O[C@@H](OC(C)(C)C#N)[C@@H]1O	InChI=1S/C10H17NO6/c1-10(2,4-11)17-9-8(15)7(14)6(13)5(3-12)16-9/h5-9,12-15H,3H2,1-2H3/t5-,6-,7+,8-,9+/m1/s1	C10H17NO6	QLTCHMYAEJEXBT-UHFFFAOYSA-N	Exists in many Foods including EVOO, but it is not EVOO marker
linoleate	FDB030981	CCCCC/C=C\C/C=C\CCCCCCCC(=O)O	InChI=1S/C18H32O2/c1-2-3-4-5-6-7-8-9-10-11-12-13-14-15-16-17-18(19)20/h6-7,9-10H,2-5,8,11-17H2,1H3,(H,19,20)/b7-6-,10-9-	C18H32O2	OYHQOLUKZRVURQ-HZJYTTRNSA-N	Exists in many Foods including EVOO, but it is not EVOO marker
Linustatin	FDB017850	CC(C)(O[C@H]1O[C@H](CO)[C@@H](O)[C@H](O)[C@@H]1O[C@@H]1O[C@H](CO)[C@H](O)[C@@H](O)[C@@H]1O)C#N	InChI=1S/C16H27NO11/c1-16(2,5-17)28-15-13(11(23)9(21)7(4-19)26-15)27-14-12(24)10(22)8(20)6(3-18)25-14/h6-15,18-24H,3-4H2,1-2H3	C16H27NO11	STZOICDLLWZNHE-UHFFFAOYSA-N	Exists in many Foods including EVOO, but it is not EVOO marker
lipid IVA	FDB030982	[C@@H](O)(CCCCCCCCCCC)CC(=O)O[C@H]1[C@H](O)[C@@H](CO[C@@H]2O[C@H](CO)[C@@H](OP(=O)(O)O)[C@H](OC(=O)C[C@H](O)CCCCCCCCCCC)[C@H]2/N=C(/O)\C[C@H](O)CCCCCCCCCCC)O[C@H](OP(=O)(O)O)[C@@H]1/N=C(\O)/C[C@H](O)CCCCCCCCCCC	InChI=1S/C68H130N2O23P2/c1-5-9-13-17-21-25-29-33-37-41-51(72)45-57(76)69-61-65(90-59(78)47-53(74)43-39-35-31-27-23-19-15-11-7-3)63(80)56(89-68(61)93-95(84,85)86)50-87-67-62(70-58(77)46-52(73)42-38-34-30-26-22-18-14-10-6-2)66(64(55(49-71)88-67)92-94(81,82)83)91-60(79)48-54(75)44-40-36-32-28-24-20-16-12-8-4/h51-56,61-68,71-75,80H,5-50H2,1-4H3,(H,69,76)(H,70,77)(H2,81,82,83)(H2,84,85,86)/p-4/t51-,52…	C68H130N2O23P2	KVJWZTLXIROHIL-UHFFFAOYSA-J	Exists in many Foods including EVOO, but it is not EVOO marker
Lipoamide	FDB022340	NC(=O)CCCC[C@@H]1CCSS1	InChI=1S/C8H15NOS2/c9-8(10)4-2-1-3-7-5-6-11-12-7/h7H,1-6H2,(H2,9,10)	C8H15NOS2	FCCDDURTIIUXBY-UHFFFAOYSA-N	Exists in many Foods including EVOO, but it is not EVOO marker
Liquiritigenin	FDB000655	Oc1ccc(cc1)[C@@H]1CC(=O)c2c(O1)cc(O)cc2	InChI=1S/C15H12O4/c16-10-3-1-9(2-4-10)14-8-13(18)12-6-5-11(17)7-15(12)19-14/h1-7,14,16-17H,8H2	C15H12O4	FURUXTVZLHCCNA-UHFFFAOYSA-N	EVOO Marker
loganate	FDB030983	C[C@@H]1[C@@H](O)C[C@@H]2[C@@H]1[C@@H](O[C@H]1O[C@H](CO)[C@H](O)[C@@H](O)[C@@H]1O)OC=C2C(=O)O	InChI=1S/C16H24O10/c1-5-8(18)2-6-7(14(22)23)4-24-15(10(5)6)26-16-13(21)12(20)11(19)9(3-17)25-16/h4-6,8-13,15-21H,2-3H2,1H3,(H,22,23)/p-1	C16H24O10	JNNGEAWILNVFFD-UHFFFAOYSA-M	Exists in many Foods including EVOO, but it is not EVOO marker
loganin	FDB030984	[C@H]1(O)C[C@@H]2C(=CO[C@H](O[C@H]3O[C@H](CO)[C@@H](O)[C@@H](O)[C@H]3O)[C@@H]2[C@H]1C)C(=O)OC	InChI=1S/C17H26O10/c1-6-9(19)3-7-8(15(23)24-2)5-25-16(11(6)7)27-17-14(22)13(21)12(20)10(4-18)26-17/h5-7,9-14,16-22H,3-4H2,1-2H3/t6-,7+,9-,10+,11+,12+,13-,14+,16-,17-/m0/s1	C17H26O10	AMBQHHVBBHTQBF-UHFFFAOYSA-N	EVOO Marker
Lotaustralin	FDB012049	CC[C@@](C)(O[C@H]1O[C@@H](CO)[C@@H](O)[C@H](O)[C@@H]1O)C#N	InChI=1S/C11H19NO6/c1-3-11(2,5-12)18-10-9(16)8(15)7(14)6(4-13)17-10/h6-10,13-16H,3-4H2,1-2H3	C11H19NO6	WEWBWVMTOYUPHH-UHFFFAOYSA-N	Exists in many Foods including EVOO, but it is not EVOO marker
Lupeol	FDB013641	CC(=C)[C@H]1CC[C@]2(C)CC[C@@]3(C)[C@H](CC[C@@H]4[C@@]5(C)CC[C@H](O)C(C)(C)[C@@H]5CC[C@@]34C)[C@@H]12	InChI=1S/C30H50O/c1-19(2)20-11-14-27(5)17-18-29(7)21(25(20)27)9-10-23-28(6)15-13-24(31)26(3,4)22(28)12-16-30(23,29)8/h20-25,31H,1,9-18H2,2-8H3	C30H50O	MQYXUWHLBZFQQO-UHFFFAOYSA-N	Exists in many Foods including EVOO, but it is not EVOO marker
Lutein	FDB015471	C/C(=C\C=C\C=C(/C)\C=C\C=C(/C)\C=C\C1=C(C)C[C@@H](O)CC1(C)C)/C=C/C=C(\C)/C=C/[C@H]1C(=C[C@H](O)CC1(C)C)C	InChI=1S/C40H56O2/c1-29(17-13-19-31(3)21-23-37-33(5)25-35(41)27-39(37,7)8)15-11-12-16-30(2)18-14-20-32(4)22-24-38-34(6)26-36(42)28-40(38,9)10/h11-25,35-37,41-42H,26-28H2,1-10H3/b12-11+,17-13+,18-14+,23-21+,24-22+,29-15+,30-16+,31-19+,32-20+/t35-,36+,37-/m0/s1	C40H56O2	KBPHJBAIARWVSC-DKLMTRRASA-N	EVOO Marker
Luteolin	FDB013255	Oc1cc2c(c(O)c1)c(=O)cc(o2)c1ccc(O)c(O)c1	InChI=1S/C15H10O6/c16-8-4-11(19)15-12(20)6-13(21-14(15)5-8)7-1-2-9(17)10(18)3-7/h1-6,16-19H	C15H10O6	IQPNAANSBPBGFQ-UHFFFAOYSA-N	EVOO Marker
Luteolin 5-glucoside	FDB006319	[C@@H]1(CO)O[C@@H](Oc2cc(O)cc3c2c(=O)cc(o3)c2cc(O)c(O)cc2)[C@H](O)[C@@H](O)[C@@H]1O	InChI=1S/C21H20O11/c22-7-16-18(27)19(28)20(29)21(32-16)31-15-5-9(23)4-14-17(15)12(26)6-13(30-14)8-1-2-10(24)11(25)3-8/h1-6,16,18-25,27-29H,7H2/t16?,18-,19+,20?,21-/m1/s1	C21H20O11	KBGKQZVCLWKUDQ-UHFFFAOYSA-N	EVOO Marker
Luteolin 7-glucoside	FDB014280	OC[C@H]1O[C@@H](Oc2cc3c(c(O)c2)c(=O)cc(o3)c2ccc(O)c(O)c2)[C@H](O)[C@@H](O)[C@@H]1O	InChI=1S/C21H20O11/c22-7-16-18(27)19(28)20(29)21(32-16)30-9-4-12(25)17-13(26)6-14(31-15(17)5-9)8-1-2-10(23)11(24)3-8/h1-6,16,18-25,27-29H,7H2/t16-,18-,19+,20-,21-/m1/s1	C21H20O11	PEFNSGRTCBGNAN-UHFFFAOYSA-N	EVOO Marker
Luteolin 7-methyl ether	FDB016361	COC1=CC(O)=C2C(=O)C=C(OC2=C1)C1=CC(O)=C(O)C=C1	InChI=1S/C16H12O6/c1-21-9-5-12(19)16-13(20)7-14(22-15(16)6-9)8-2-3-10(17)11(18)4-8/h2-7,17-19H,1H3	C16H12O6	RRRSSAVLTCVNIQ-UHFFFAOYSA-N	EVOO Marker
m-Coumaric acid	FDB002590	OC(=O)/C=C/c1cccc(O)c1	InChI=1S/C9H8O3/c10-8-3-1-2-7(6-8)4-5-9(11)12/h1-6,10H,(H,11,12)/b5-4+	C9H8O3	KKSDGJDHHZEWEP-SNAWJCMRSA-N	EVOO Marker
malonylshisonin	FDB030992	O[C@H]1[C@H](COC/C=C/c2ccc(O)cc2)O[C@@H](Oc2c([o+]c3cc(O)cc(O[C@H]4O[C@@H](COC(=O)CC(=O)O)[C@@H](O)[C@H](O)[C@@H]4O)c3c2)c2ccc(O)c(O)c2)[C@@H](O)[C@H]1O	InChI=1S/C39H40O20/c40-19-6-3-17(4-7-19)2-1-9-53-15-27-31(47)33(49)36(52)39(58-27)57-26-13-21-24(55-37(26)18-5-8-22(42)23(43)10-18)11-20(41)12-25(21)56-38-35(51)34(50)32(48)28(59-38)16-54-30(46)14-29(44)45/h1-8,10-13,27-28,31-36,38-39,47-52H,9,14-16H2,(H4-,40,41,42,43,44,45)/p+1	C39H40O20	PQJYIOUSQYUQKO-UHFFFAOYSA-O	Exists in many Foods including EVOO, but it is not EVOO marker
Maltodextrin	FDB016133	[C@H]1(O)O[C@@H](CO)[C@@H](O[C@@H]2O[C@@H](CO)[C@H](O)[C@@H](O)[C@@H]2O)[C@H](O)[C@H]1O	InChI=1S/C12H22O11/c13-1-3-5(15)6(16)9(19)12(22-3)23-10-4(2-14)21-11(20)8(18)7(10)17/h3-20H,1-2H2/t3-,4-,5-,6+,7-,8-,9-,10-,11+,12-/m1/s1	C12H22O11	GUBGYTABKSRVRQ-UHFFFAOYSA-N	Exists in many Foods including EVOO, but it is not EVOO marker
marneral	FDB030994	C[C@@H]1CCC(=C(C)C)[C@H](CCC=O)[C@]1(C)CC/C=C(/C)\CC/C=C(/C)\CCC=C(C)C	InChI=1S/C30H50O/c1-23(2)13-9-14-25(5)15-10-16-26(6)17-11-21-30(8)27(7)19-20-28(24(3)4)29(30)18-12-22-31/h13,15,17,22,27,29H,9-12,14,16,18-21H2,1-8H3	C30H50O	VNBRFEUEYRHQBM-UHFFFAOYSA-N	Exists in many Foods including EVOO, but it is not EVOO marker
Maslinic acid	FDB013041	CC1(C)CC[C@]2(CC[C@@]3(C)C(=CC[C@@H]4[C@]5(C)C[C@@H](O)[C@@H](O)C(C)(C)[C@H]5CC[C@]34C)[C@H]2C1)C(=O)O	InChI=1S/C30H48O4/c1-25(2)12-14-30(24(33)34)15-13-28(6)18(19(30)16-25)8-9-22-27(5)17-20(31)23(32)26(3,4)21(27)10-11-29(22,28)7/h8,19-23,31-32H,9-17H2,1-7H3,(H,33,34)	C30H48O4	MDZKJHQSJHYOHJ-UHFFFAOYSA-N	EVOO Marker
medicagenate	FDB030995	CC1(C)CC[C@@]2(CC[C@@]3(C)C(=CC[C@H]4[C@@]5(C)C[C@@H](O)[C@H](O)[C@](C)([C@@H]5CC[C@]34C)C(=O)O)[C@@H]2C1)C(=O)O	InChI=1S/C30H46O6/c1-25(2)11-13-30(24(35)36)14-12-27(4)17(18(30)15-25)7-8-20-26(3)16-19(31)22(32)29(6,23(33)34)21(26)9-10-28(20,27)5/h7,18-22,31-32H,8-16H2,1-6H3,(H,33,34)(H,35,36)/p-2	C30H46O6	IDGXIXSKISLYAC-UHFFFAOYSA-L	Exists in many Foods including EVOO, but it is not EVOO marker
Melatonin	FDB004234	COc1cc2c([nH]cc2CCNC(=O)C)cc1	InChI=1S/C13H16N2O2/c1-9(16)14-6-5-10-8-15-13-4-3-11(17-2)7-12(10)13/h3-4,7-8,15H,5-6H2,1-2H3,(H,14,16)	C13H16N2O2	DRLFMBDRBRZALE-UHFFFAOYSA-N	Exists in many Foods including EVOO, but it is not EVOO marker
menadiol	FDB030996	Cc1c(O)c2ccccc2c(O)c1	InChI=1S/C11H10O2/c1-7-6-10(12)8-4-2-3-5-9(8)11(7)13/h2-6,12-13H,1H3	C11H10O2	ZJTLZYDQJHKRMQ-UHFFFAOYSA-N	Exists in many Foods including EVOO, but it is not EVOO marker
Menadione	FDB000953	CC1=CC(=O)c2ccccc2C1=O	InChI=1S/C11H8O2/c1-7-6-10(12)8-4-2-3-5-9(8)11(7)13/h2-6H,1H3	C11H8O2	MJVAVZPDRWSRRC-UHFFFAOYSA-N	Exists in many Foods including EVOO, but it is not EVOO marker
Methoxyphenylacetic acid	FDB000318	CO[C@@H](C(=O)O)c1ccccc1	InChI=1S/C9H10O3/c1-12-8(9(10)11)7-5-3-2-4-6-7/h2-6,8H,1H3,(H,10,11)	C9H10O3	DIWVBIXQCNRCFE-UHFFFAOYSA-N	EVOO Marker
Moupinamide	FDB000432	COc1cc(/C=C/C(=O)NCCc2ccc(O)cc2)ccc1O	InChI=1S/C18H19NO4/c1-23-17-12-14(4-8-16(17)21)5-9-18(22)19-11-10-13-2-6-15(20)7-3-13/h2-9,12,20-21H,10-11H2,1H3,(H,19,22)/b9-5+	C18H19NO4	NPNNKDMSXVRADT-WEVVVXLNSA-N	Exists in many Foods including EVOO, but it is not EVOO marker
Myricetin	FDB012724	Oc1cc(O)c2c(oc(c(O)c2=O)c2cc(O)c(O)c(O)c2)c1	InChI=1S/C15H10O8/c16-6-3-7(17)11-10(4-6)23-15(14(22)13(11)21)5-1-8(18)12(20)9(19)2-5/h1-4,16-20,22H	C15H10O8	IKMDFBPHZNJCSN-UHFFFAOYSA-N	EVOO Marker
Myristoleic acid	FDB012633	CCCC/C=C\CCCCCCCC(=O)O	InChI=1S/C14H26O2/c1-2-3-4-5-6-7-8-9-10-11-12-13-14(15)16/h5-6H,2-4,7-13H2,1H3,(H,15,16)/b6-5-	C14H26O2	YWWVWXASSLXJHU-WAYWQWQTSA-N	EVOO Marker
Neolinustatin	FDB017846	CC[C@@](C)(O[C@H]1O[C@@H](CO[C@H]2O[C@@H](CO)[C@H](O)[C@@H](O)[C@H]2O)[C@@H](O)[C@H](O)[C@@H]1O)C#N	InChI=1S/C17H29NO11/c1-3-17(2,6-18)29-16-14(25)12(23)10(21)8(28-16)5-26-15-13(24)11(22)9(20)7(4-19)27-15/h7-16,19-25H,3-5H2,1-2H3	C17H29NO11	WOSYVGNDRYBQCQ-UHFFFAOYSA-N	Exists in many Foods including EVOO, but it is not EVOO marker
Nicotinic acid	FDB001014	OC(=O)c1cnccc1	InChI=1S/C6H5NO2/c8-6(9)5-2-1-3-7-4-5/h1-4H,(H,8,9)	C6H5NO2	PVNIIMVLHYAWGP-UHFFFAOYSA-N	Exists in many Foods including EVOO, but it is not EVOO marker
Nonanal	FDB003303	CCCCCCCCC=O	InChI=1S/C9H18O/c1-2-3-4-5-6-7-8-9-10/h9H,2-8H2,1H3	C9H18O	GYHFUZHODSMOHU-UHFFFAOYSA-N	EVOO Marker
nonaprenyl-4-hydroxybenzoate	FDB031060	CC(=CCC/C(=C/CC/C(=C/CC/C(=C/CC/C(=C\CC/C(=C\CC/C(=C/CC/C(=C/CC/C(=C/Cc1c(O)ccc(c1)C(=O)O)/C)/C)/C)/C)/C)/C)/C)/C)C	InChI=1S/C52H78O3/c1-40(2)19-11-20-41(3)21-12-22-42(4)23-13-24-43(5)25-14-26-44(6)27-15-28-45(7)29-16-30-46(8)31-17-32-47(9)33-18-34-48(10)35-36-49-39-50(52(54)55)37-38-51(49)53/h19,21,23,25,27,29,31,33,35,37-39,53H,11-18,20,22,24,26,28,30,32,34,36H2,1-10H3,(H,54,55)/p-1	C52H78O3	YKKKMRBEPIZPBH-UHFFFAOYSA-M	Exists in many Foods including EVOO, but it is not EVOO marker
Norbixin	FDB014600	C/C(=C/C=C\C=C(\C)/C=C\C=C(\C)/C=C\C(=O)O)/C=C/C=C(\C)/C=C/C(=O)O	InChI=1S/C24H28O4/c1-19(11-7-13-21(3)15-17-23(25)26)9-5-6-10-20(2)12-8-14-22(4)16-18-24(27)28/h5-18H,1-4H3,(H,25,26)(H,27,28)	C24H28O4	ZVKOASAVGLETCT-UHFFFAOYSA-N	Exists in many Foods including EVOO, but it is not EVOO marker
Norspermidine	FDB028332	NCCCNCCCN	InChI=1S/C6H17N3/c7-3-1-5-9-6-2-4-8/h9H,1-8H2	C6H17N3	OTBHHUPVCYLGQO-UHFFFAOYSA-N	Exists in many Foods including EVOO, but it is not EVOO marker
norspermine	FDB031062	NCCCNCCCNCCCN	InChI=1S/C9H24N4/c10-4-1-6-12-8-3-9-13-7-2-5-11/h12-13H,1-11H2	C9H24N4	ZAXCZCOUDLENMH-UHFFFAOYSA-N	Exists in many Foods including EVOO, but it is not EVOO marker
Nuzhenide	FDB006321	C(=C\1/[C@H](O[C@@H]2O[C@H](CO)[C@@H](O)[C@H](O)[C@H]2O)OC=C(C(=O)OC)[C@@H]1CC(=O)OC[C@H]1O[C@@H](OCCc2ccc(O)cc2)[C@H](O)[C@@H](O)[C@@H]1O)\C	InChI=1S/C31H42O17/c1-3-16-17(18(28(41)42-2)12-45-29(16)48-31-27(40)24(37)22(35)19(11-32)46-31)10-21(34)44-13-20-23(36)25(38)26(39)30(47-20)43-9-8-14-4-6-15(33)7-5-14/h3-7,12,17,19-20,22-27,29-33,35-40H,8-11,13H2,1-2H3/b16-3+/t17?,19-,20-,22-,23-,24+,25+,26-,27-,29+,30-,31+/m1/s1	C31H42O17	STKUCSFEBXPTAY-HQYXKAPLSA-N	EVOO Marker
O-feruloylquinate	FDB031065	COc1cc(/C=C\C(=O)O[C@H]2[C@@H](O)C[C@@](O)(C[C@@H]2O)C(=O)O)ccc1O	InChI=1S/C17H20O9/c1-25-13-6-9(2-4-10(13)18)3-5-14(21)26-15-11(19)7-17(24,16(22)23)8-12(15)20/h2-6,11-12,15,18-20,24H,7-8H2,1H3,(H,22,23)/p-1	C17H20O9	VTMFDSJJVNQXLT-UHFFFAOYSA-M	Exists in many Foods including EVOO, but it is not EVOO marker
Obtusifoliol	FDB004683	CC(C)C(=C)CC[C@@H](C)[C@H]1CC[C@@]2(C)C3=C(CC[C@]12C)[C@@]1(C)CC[C@H](O)[C@@H](C)[C@@H]1CC3	InChI=1S/C30H50O/c1-19(2)20(3)9-10-21(4)23-13-17-30(8)26-12-11-24-22(5)27(31)15-16-28(24,6)25(26)14-18-29(23,30)7/h19,21-24,27,31H,3,9-18H2,1-2,4-8H3/t21-,22+,23-,24+,27+,28+,29-,30+/m1/s1	C30H50O	MMNYKQIDRZNIKT-UHFFFAOYSA-N	Exists in many Foods including EVOO, but it is not EVOO marker
Octadecanoic acid	FDB002941	CCCCCCCCCCCCCCCCCC(=O)O	InChI=1S/C18H36O2/c1-2-3-4-5-6-7-8-9-10-11-12-13-14-15-16-17-18(19)20/h2-17H2,1H3,(H,19,20)	C18H36O2	QIQXTHQIDYTFRH-UHFFFAOYSA-N	EVOO Marker
Octanoic acid	FDB003336	CCCCCCCC(=O)O	InChI=1S/C8H16O2/c1-2-3-4-5-6-7-8(9)10/h2-7H2,1H3,(H,9,10)	C8H16O2	WWZKQHOCKIZLMA-UHFFFAOYSA-N	EVOO Marker
β-alanine betaine	FDB031282	C[N+](C)(C)CCC(=O)O	InChI=1S/C6H13NO2/c1-7(2,3)5-4-6(8)9/h4-5H2,1-3H3	C6H13NO2	ACZVSMNFVFBOTM-UHFFFAOYSA-N	Exists in many Foods including EVOO, but it is not EVOO marker
β-carotene 15,15' epoxide	FDB031284	C/C(=C\C=C\C(=C\[C@@H]1O[C@@H]1/C=C(\C)/C=C/C=C(\C)/C=C\C1=C(C)CCCC1(C)C)\C)/C=C/C1=C(C)CCCC1(C)C	InChI=1S/C40H56O/c1-29(21-23-35-33(5)19-13-25-39(35,7)8)15-11-17-31(3)27-37-38(41-37)28-32(4)18-12-16-30(2)22-24-36-34(6)20-14-26-40(36,9)10/h11-12,15-18,21-24,27-28,37-38H,13-14,19-20,25-26H2,1-10H3/b17-11+,18-12+,23-21+,24-22+,29-15+,30-16+,31-27+,32-28+	C40H56O	AULCUSCIZQQSMU-WDJSDFAOSA-N	Exists in many Foods including EVOO, but it is not EVOO marker
β-cryptoxanthin	FDB031285	C[C@@H]1C[C@@H](O)CC(C)(C)[C@@H]1/C=C/C(=C/C=C\C(=C\C=C\C=C(\C)/C=C\C=C(\C)/C=C\C1=C(C)CC=CC1(C)C)\C)/C	InChI=1S/C40H56O/c1-30(18-13-20-32(3)23-25-37-34(5)22-15-27-39(37,7)8)16-11-12-17-31(2)19-14-21-33(4)24-26-38-35(6)28-36(41)29-40(38,9)10/h11-21,23-27,35-36,38,41H,22,28-29H2,1-10H3	C40H56O	XWCDDBQYPIYKQE-UHFFFAOYSA-N	Exists in many Foods including EVOO, but it is not EVOO marker
β-nicotinamide D-ribonucleotide	FDB031299	NC(=O)c1ccc[n+](c1)[C@@H]1O[C@H](COP(=O)(O)O)[C@H](O)[C@H]1O	InChI=1S/C11H15N2O8P/c12-10(16)6-2-1-3-13(4-6)11-9(15)8(14)7(21-11)5-20-22(17,18)19/h1-4,7-9,11,14-15H,5H2,(H3-,12,16,17,18,19)/p-1	C11H15N2O8P	DAYLJWODMCOQEW-UHFFFAOYSA-M	Exists in many Foods including EVOO, but it is not EVOO marker
β-nicotinate D-ribonucleotide	FDB031300	O[C@@H]1[C@@H](O)[C@@H](O[C@H]1COP(=O)(O)O)[n+]1cc(ccc1)C(=O)O	InChI=1S/C11H14NO9P/c13-8-7(5-20-22(17,18)19)21-10(9(8)14)12-3-1-2-6(4-12)11(15)16/h1-4,7-10,13-14H,5H2,(H2-,15,16,17,18,19)/p-2	C11H14NO9P	JOUIQRNQJGXQDC-UHFFFAOYSA-L	Exists in many Foods including EVOO, but it is not EVOO marker
γ-tocopherol	FDB031304	CC(C)CCC[C@H](C)CCC[C@H](C)CCC[C@@H]1CC[C@@H]2[C@@H](C)[C@@H](O)[C@@H](C)[C@H](C)[C@H]2O1	InChI=1S/C28H54O2/c1-19(2)11-8-12-20(3)13-9-14-21(4)15-10-16-25-17-18-26-24(7)27(29)22(5)23(6)28(26)30-25/h19-29H,8-18H2,1-7H3	C28H54O2	WIGCFUFOHFEKBI-UHFFFAOYSA-N	Exists in many Foods including EVOO, but it is not EVOO marker
ω-hydroxylaurate	FDB031312	OCCCCCCCCCCCC(=O)O	InChI=1S/C12H24O3/c13-11-9-7-5-3-1-2-4-6-8-10-12(14)15/h13H,1-11H2,(H,14,15)/p-1	C12H24O3	ZDHCZVWCTKTBRY-UHFFFAOYSA-M	Exists in many Foods including EVOO, but it is not EVOO marker
Δ9tetrahydrocannabinol	FDB031310	[C@@H]12C=C(C)CC[C@H]1C(C)(C)Oc1c2c(O)cc(CCCCC)c1	InChI=1S/C21H30O2/c1-5-6-7-8-15-12-18(22)20-16-11-14(2)9-10-17(16)21(3,4)23-19(20)13-15/h11-13,16-17,22H,5-10H2,1-4H3/t16-,17-/m1/s1	C21H30O2	CYQFCXCEBYINGO-UHFFFAOYSA-N	Exists in many Foods including EVOO, but it is not EVOO marker
Oleacein	FDB016341	C/C=C(\C=O)/[C@H](CC=O)CC(=O)OCCc1cc(O)c(O)cc1	InChI=1S/C17H20O6/c1-2-13(11-19)14(5-7-18)10-17(22)23-8-6-12-3-4-15(20)16(21)9-12/h2-4,7,9,11,14,20-21H,5-6,8,10H2,1H3/b13-2+	C17H20O6	XLPXUPOZUYGVPD-XNJYKOPJSA-N	EVOO Marker
Oleanolic acid	FDB013034	CC1(C)CC[C@@]2(CC[C@]3(C)C(=CC[C@@H]4[C@@]5(C)CC[C@H](O)C(C)(C)[C@@H]5CC[C@@]34C)[C@@H]2C1)C(=O)O	InChI=1S/C30H48O3/c1-25(2)14-16-30(24(32)33)17-15-28(6)19(20(30)18-25)8-9-22-27(5)12-11-23(31)26(3,4)21(27)10-13-29(22,28)7/h8,20-23,31H,9-18H2,1-7H3,(H,32,33)/t20-,21-,22+,23-,27-,28+,29+,30-/m0/s1	C30H48O3	MIJYXULNPSFWEK-UHFFFAOYSA-N	EVOO Marker
Oleic acid	FDB012858	CCCCCCCC/C=C/CCCCCCCC(=O)O	InChI=1S/C18H34O2/c1-2-3-4-5-6-7-8-9-10-11-12-13-14-15-16-17-18(19)20/h9-10H,2-8,11-17H2,1H3,(H,19,20)/b10-9+	C18H34O2	ZQPPMHVWECSIRJ-MDZDMXLPSA-N	EVOO Marker
Oleoside	FDB016008	C/C=C/1\[C@@H](O[C@H]2O[C@@H](CO)[C@H](O)[C@H](O)[C@H]2O)OC=C([C@H]1CC(=O)O)C(=O)O	InChI=1S/C16H22O11/c1-2-6-7(3-10(18)19)8(14(23)24)5-25-15(6)27-16-13(22)12(21)11(20)9(4-17)26-16/h2,5,7,9,11-13,15-17,20-22H,3-4H2,1H3,(H,18,19)(H,23,24)/b6-2-	C16H22O11	PNMNSRMFRJNZFD-KXFIGUGUSA-N	EVOO Marker
Oleoside 11-methyl ester	FDB021533	COC(=O)C1=CO[C@H](O[C@@H]2O[C@H](CO)[C@@H](O)[C@H](O)[C@@H]2O)/C(=C\C)/[C@@H]1CC(=O)O	InChI=1S/C17H24O11/c1-3-7-8(4-11(19)20)9(15(24)25-2)6-26-16(7)28-17-14(23)13(22)12(21)10(5-18)27-17/h3,6,8,10,12-14,16-18,21-23H,4-5H2,1-2H3,(H,19,20)/b7-3-	C17H24O11	XSCVKBFEPYGZSL-CLTKARDFSA-N	EVOO Marker
Oleoside dimethyl ester	FDB003414	COC(=O)C[C@@H]1/C(=C/C)/[C@H](O[C@@H]2O[C@@H](CO)[C@H](O)[C@H](O)[C@H]2O)OC=C1C(=O)OC	InChI=1S/C18H26O11/c1-4-8-9(5-12(20)25-2)10(16(24)26-3)7-27-17(8)29-18-15(23)14(22)13(21)11(6-19)28-18/h4,7,9,11,13-15,17-19,21-23H,5-6H2,1-3H3/b8-4-	C18H26O11	KYVUMEGNMQDSHO-YWEYNIOJSA-N	EVOO Marker
Oleuropeic acid	FDB015972	CC(C)(O)[C@H]1CCC(=CC1)C(=O)O	InChI=1S/C10H16O3/c1-10(2,13)8-5-3-7(4-6-8)9(11)12/h3,8,13H,4-6H2,1-2H3,(H,11,12)	C10H16O3	BFYWJELXORKNFO-UHFFFAOYSA-N	EVOO Marker
Oleuropein	FDB014653	[C@H]1(CC(=O)OCCc2cc(O)c(O)cc2)/C(=C/C)/[C@H](O[C@@H]2O[C@H](CO)[C@@H](O)[C@H](O)[C@H]2O)OC=C1C(=O)OC	InChI=1S/C25H32O13/c1-3-13-14(9-19(29)35-7-6-12-4-5-16(27)17(28)8-12)15(23(33)34-2)11-36-24(13)38-25-22(32)21(31)20(30)18(10-26)37-25/h3-5,8,11,14,18,20-22,24-28,30-32H,6-7,9-10H2,1-2H3/b13-3-/t14-,18+,20+,21-,22+,24-,25-/m0/s1	C25H32O13	RFWGABANNQMHMZ-DXNYSGJVSA-N	EVOO Marker
Oleuropein-aglycone	FDB000351	COC(=O)C1=CO[C@@H](O)/C(=C/C)/[C@@H]1CC(=O)OCCc1cc(O)c(O)cc1	InChI=1S/C19H22O8/c1-3-12-13(14(18(23)25-2)10-27-19(12)24)9-17(22)26-7-6-11-4-5-15(20)16(21)8-11/h3-5,8,10,13,19-21,24H,6-7,9H2,1-2H3/b12-3+/t13-,19+/m0/s1	C19H22O8	BIWKXNFEOZXNLX-KGVSQERTSA-N	EVOO Marker
Oleuroside	FDB014024	COC(=O)C1=CO[C@@H](O[C@@H]2O[C@@H](CO)[C@@H](O)[C@H](O)[C@H]2O)[C@H](C=C)[C@H]1CC(=O)OCCc1cc(O)c(O)cc1	InChI=1S/C25H32O13/c1-3-13-14(9-19(29)35-7-6-12-4-5-16(27)17(28)8-12)15(23(33)34-2)11-36-24(13)38-25-22(32)21(31)20(30)18(10-26)37-25/h3-5,8,11,13-14,18,20-22,24-28,30-32H,1,6-7,9-10H2,2H3	C25H32O13	WWKVQWHAWPZZDB-UHFFFAOYSA-N	EVOO Marker
Olivin	FDB011957	COc1c(O)ccc(/C=C(\C)/C(=O)c2c(O)cc(O)cc2O)c1	InChI=1S/C17H16O6/c1-9(5-10-3-4-12(19)15(6-10)23-2)17(22)16-13(20)7-11(18)8-14(16)21/h3-8,18-21H,1-2H3/b9-5+	C17H16O6	MBDHLQKZIVIDEY-WEVVVXLNSA-N	EVOO Marker
ononin	FDB031071	COc1ccc(cc1)c1coc2c(ccc(O[C@H]3O[C@@H](CO)[C@H](O)[C@@H](O)[C@H]3O)c2)c1=O	InChI=1S/C22H22O9/c1-28-12-4-2-11(3-5-12)15-10-29-16-8-13(6-7-14(16)18(15)24)30-22-21(27)20(26)19(25)17(9-23)31-22/h2-8,10,17,19-23,25-27H,9H2,1H3	C22H22O9	MGJLSBDCWOSMHL-UHFFFAOYSA-N	Exists in many Foods including EVOO, but it is not EVOO marker
Oripavine	FDB002075	COC1=CC=C2[C@H]3Cc4c5c(O[C@@H]1[C@@]25CCN3C)c(O)cc4	InChI=1S/C18H19NO3/c1-19-8-7-18-11-4-6-14(21-2)17(18)22-16-13(20)5-3-10(15(16)18)9-12(11)19/h3-6,12,17,20H,7-9H2,1-2H3	C18H19NO3	ZKLXUUYLEHCAMF-UHFFFAOYSA-N	Exists in many Foods including EVOO, but it is not EVOO marker
Oxalacetic acid	FDB001479	OC(=O)CC(=O)C(=O)O	InChI=1S/C4H4O5/c5-2(4(8)9)1-3(6)7/h1H2,(H,6,7)(H,8,9)	C4H4O5	KHPXUQMNIQBQEV-UHFFFAOYSA-N	Exists in many Foods including EVOO, but it is not EVOO marker
Oxalosuccinic acid	FDB023277	OC(=O)C[C@@H](C(=O)O)C(=O)C(=O)O	InChI=1S/C6H6O7/c7-3(8)1-2(5(10)11)4(9)6(12)13/h2H,1H2,(H,7,8)(H,10,11)(H,12,13)	C6H6O7	UFSCUAXLTRFIDC-UHFFFAOYSA-N	Exists in many Foods including EVOO, but it is not EVOO marker
p-coumaroyltriacetate	FDB031078	Oc1ccc(/C=C\C(=O)CC(=O)CC(=O)CC(=O)O)cc1	InChI=1S/C15H14O6/c16-11-4-1-10(2-5-11)3-6-12(17)7-13(18)8-14(19)9-15(20)21/h1-6,16H,7-9H2,(H,20,21)/p-1	C15H14O6	YGTSJOBIWGILCS-UHFFFAOYSA-M	Exists in many Foods including EVOO, but it is not EVOO marker
p-coumaroyltriacetic acid lactone	FDB031079	Oc1ccc(/C=C\C(=O)Cc2cc(O)cc(=O)o2)cc1	InChI=1S/C15H12O5/c16-11-4-1-10(2-5-11)3-6-12(17)7-14-8-13(18)9-15(19)20-14/h1-6,8-9,16,18H,7H2/p-1	C15H12O5	ZUILKEWVWUKSAO-UHFFFAOYSA-M	Exists in many Foods including EVOO, but it is not EVOO marker
p-coumaroyltyramine	FDB031080	Oc1ccc(CCNC(=O)/C=C\c2ccc(O)cc2)cc1	InChI=1S/C17H17NO3/c19-15-6-1-13(2-7-15)5-10-17(21)18-12-11-14-3-8-16(20)9-4-14/h1-10,19-20H,11-12H2,(H,18,21)	C17H17NO3	RXGUTQNKCXHALN-UHFFFAOYSA-N	Exists in many Foods including EVOO, but it is not EVOO marker
p-HPEA-AC	FDB000345	CC(=O)OCCc1ccc(O)cc1	InChI=1S/C10H12O3/c1-8(11)13-7-6-9-2-4-10(12)5-3-9/h2-5,12H,6-7H2,1H3	C10H12O3	LDLOCPJLLDCCGO-UHFFFAOYSA-N	EVOO Marker
p-HPEA-EA	FDB000350	C/C=C(/C=O)\[C@H](CC=O)CC(=O)OCCc1ccc(O)cc1	InChI=1S/C17H20O5/c1-2-14(12-19)15(7-9-18)11-17(21)22-10-8-13-3-5-16(20)6-4-13/h2-6,9,12,15,20H,7-8,10-11H2,1H3/b14-2-	C17H20O5	VPOVFCBNUOUZGG-VVHNFQOZSA-N	EVOO Marker
Palmitoleic acid	FDB011675	CCCCCC/C=C\CCCCCCCC(=O)O	InChI=1S/C16H30O2/c1-2-3-4-5-6-7-8-9-10-11-12-13-14-15-16(17)18/h7-8H,2-6,9-15H2,1H3,(H,17,18)/b8-7-	C16H30O2	SECPZKHBENQXJG-FPLPWBNLSA-N	EVOO Marker
Pantothenic acid	FDB008322	CC(C)(CO)[C@H](O)C(=O)NCCC(=O)O	InChI=1S/C9H17NO5/c1-9(2,5-11)7(14)8(15)10-4-3-6(12)13/h7,11,14H,3-5H2,1-2H3,(H,10,15)(H,12,13)	C9H17NO5	GHOKWGTUZJEAQD-UHFFFAOYSA-N	EVOO Marker
pelargonidin 3-O-β-D-caffeoylglucoside	FDB031088	O[C@@H]1[C@@H](COC(=O)/C=C\c2cc(O)c(O)cc2)O[C@@H](Oc2cc3c(cc(O)cc3O)[o+]c2c2ccc(O)cc2)[C@@H](O)[C@H]1O	InChI=1S/C30H26O13/c31-16-5-3-15(4-6-16)29-23(12-18-20(34)10-17(32)11-22(18)41-29)42-30-28(39)27(38)26(37)24(43-30)13-40-25(36)8-2-14-1-7-19(33)21(35)9-14/h1-12,24,26-28,30,37-39H,13H2,(H4-,31,32,33,34,35,36)	C30H26O13	OUWGZZOPFVOIFO-UHFFFAOYSA-N	Exists in many Foods including EVOO, but it is not EVOO marker
pelargonidin 3-O-β-D-p-coumaroylglucoside	FDB031089	C(=C\c1ccc(O)cc1)/C(=O)OC[C@H]1O[C@@H](Oc2c(oc3cc(=O)cc(O)c3c2)c2ccc(O)cc2)[C@H](O)[C@@H](O)[C@@H]1O	InChI=1S/C30H26O12/c31-17-6-1-15(2-7-17)3-10-25(35)39-14-24-26(36)27(37)28(38)30(42-24)41-23-13-20-21(34)11-19(33)12-22(20)40-29(23)16-4-8-18(32)9-5-16/h1-13,24,26-28,30-32,34,36-38H,14H2/b10-3+/t24-,26-,27+,28-,30-/m1/s1	C30H26O12	CKTUEGXAYUQFCF-XCVCLJGOSA-N	Exists in many Foods including EVOO, but it is not EVOO marker
pelargonidin 3-O-sophoroside	FDB031087	OC[C@H]1O[C@@H](O[C@H]2[C@@H](Oc3c([o+]c4cc(O)cc(O)c4c3)c3ccc(O)cc3)O[C@@H](CO)[C@H](O)[C@@H]2O)[C@H](O)[C@@H](O)[C@H]1O	InChI=1S/C27H30O15/c28-8-17-19(33)21(35)23(37)26(40-17)42-25-22(36)20(34)18(9-29)41-27(25)39-16-7-13-14(32)5-12(31)6-15(13)38-24(16)10-1-3-11(30)4-2-10/h1-7,17-23,25-29,33-37H,8-9H2,(H2-,30,31,32)/p+1	C27H30O15	HASVPNDDKSXPGU-UHFFFAOYSA-O	Exists in many Foods including EVOO, but it is not EVOO marker
pelargonidin-3-O-β-D-glucoside	FDB031096	[C@H]1(CO)O[C@@H](Oc2c(oc3cc(=O)cc(O)c3c2)c2ccc(O)cc2)[C@H](O)[C@@H](O)[C@@H]1O	InChI=1S/C21H20O10/c22-8-16-17(26)18(27)19(28)21(31-16)30-15-7-12-13(25)5-11(24)6-14(12)29-20(15)9-1-3-10(23)4-2-9/h1-7,16-19,21-23,25-28H,8H2/t16-,17-,18+,19-,21-/m1/s1	C21H20O10	LOPAXYRUFHKGFO-UHFFFAOYSA-N	Exists in many Foods including EVOO, but it is not EVOO marker
pelargonidin-3-O-rutinoside	FDB031094	C[C@@H]1O[C@H](OC[C@@H]2O[C@@H](Oc3cc4c(cc(O)cc4O)[o+]c3c3ccc(O)cc3)[C@@H](O)[C@@H](O)[C@@H]2O)[C@H](O)[C@H](O)[C@H]1O	InChI=1S/C27H30O14/c1-10-19(31)21(33)23(35)26(38-10)37-9-18-20(32)22(34)24(36)27(41-18)40-17-8-14-15(30)6-13(29)7-16(14)39-25(17)11-2-4-12(28)5-3-11/h2-8,10,18-24,26-27,31-36H,9H2,1H3,(H2-,28,29,30)	C27H30O14	IFYOHQQBIKDHFT-UHFFFAOYSA-N	Exists in many Foods including EVOO, but it is not EVOO marker
pelargonidin-3-O-rutinoside-5-O-β-D-glucoside	FDB031095	C[C@H]1O[C@@H](OC[C@H]2O[C@H](Oc3cc4c(cc(O)cc4O[C@H]4O[C@H](CO)[C@H](O)[C@@H](O)[C@H]4O)[o+]c3c3ccc(O)cc3)[C@H](O)[C@H](O)[C@@H]2O)[C@H](O)[C@H](O)[C@@H]1O	InChI=1S/C33H40O19/c1-11-21(37)24(40)27(43)31(47-11)46-10-20-23(39)26(42)29(45)33(52-20)50-18-8-15-16(48-30(18)12-2-4-13(35)5-3-12)6-14(36)7-17(15)49-32-28(44)25(41)22(38)19(9-34)51-32/h2-8,11,19-29,31-34,37-45H,9-10H2,1H3,(H-,35,36)	C33H40O19	YTMOEUVNNYCFEO-UHFFFAOYSA-N	Exists in many Foods including EVOO, but it is not EVOO marker
pelargonidin-3,5-diglucoside	FDB031090	OC[C@@H]1O[C@@H](Oc2cc(O)cc3[o+]c(c(O[C@@H]4O[C@H](CO)[C@@H](O)[C@@H](O)[C@H]4O)cc23)c2ccc(O)cc2)[C@@H](O)[C@H](O)[C@H]1O	InChI=1S/C27H30O15.ClH/c28-8-17-19(32)21(34)23(36)26(41-17)39-15-6-12(31)5-14-13(15)7-16(25(38-14)10-1-3-11(30)4-2-10)40-27-24(37)22(35)20(33)18(9-29)42-27;/h1-7,17-24,26-29,32-37H,8-9H2,(H-,30,31);1H/t17-,18-,19-,20-,21+,22+,23-,24-,26-,27-;/m1./s1	C27H30O15	SLCKJKWFULXZBD-UHFFFAOYSA-O	Exists in many Foods including EVOO, but it is not EVOO marker
pelargonidin-3,5-diglucoside-5-O-caffeoylglucoside	FDB031091	OC[C@H]1O[C@H](Oc2cc3c(cc(O)cc3O[C@@H]3O[C@H](COC(=O)/C=C\c4cc(O)c(O)cc4)[C@@H](O)[C@@H](O)[C@H]3O)[o+]c2c2ccc(O)cc2)[C@H](O)[C@@H](O)[C@@H]1O	InChI=1S/C36H36O18/c37-13-25-28(43)30(45)32(47)36(53-25)52-24-12-19-22(50-34(24)16-3-5-17(38)6-4-16)10-18(39)11-23(19)51-35-33(48)31(46)29(44)26(54-35)14-49-27(42)8-2-15-1-7-20(40)21(41)9-15/h1-12,25-26,28-33,35-37,43-48H,13-14H2,(H3-,38,39,40,41,42)	C36H36O18	XVAALFVCJHPAIQ-UHFFFAOYSA-N	Exists in many Foods including EVOO, but it is not EVOO marker
pelargonidin-3,5-diglucoside-5-O-p-coumaroylglucoside	FDB031092	OC[C@@H]1O[C@H](Oc2cc3c(cc(O)cc3O[C@@H]3O[C@H](COC(=O)/C=C\c4ccc(O)cc4)[C@H](O)[C@@H](O)[C@@H]3O)[o+]c2c2ccc(O)cc2)[C@H](O)[C@H](O)[C@@H]1O	InChI=1S/C36H36O17/c37-14-25-28(42)30(44)32(46)36(52-25)51-24-13-21-22(49-34(24)17-4-8-19(39)9-5-17)11-20(40)12-23(21)50-35-33(47)31(45)29(43)26(53-35)15-48-27(41)10-3-16-1-6-18(38)7-2-16/h1-13,25-26,28-33,35-37,42-47H,14-15H2,(H2-,38,39,40,41)	C36H36O17	GBDTYZCMNRLPES-UHFFFAOYSA-N	Exists in many Foods including EVOO, but it is not EVOO marker
Pentadecanoic acid	FDB010033	CCCCCCCCCCCCCCC(=O)O	InChI=1S/C15H30O2/c1-2-3-4-5-6-7-8-9-10-11-12-13-14-15(16)17/h2-14H2,1H3,(H,16,17)	C15H30O2	WQEPLUUGTLDZJY-UHFFFAOYSA-N	Exists in many Foods including EVOO, but it is not EVOO marker
Peonidin 3-[4-hydroxycinnamoyl-b-D-glucopyranoside]	FDB017306	COc1c(O)ccc(c1)c1[o+]c2c(cc1O)c(O)cc(O)c2	InChI=1S/C16H12O6/c1-21-15-4-8(2-3-11(15)18)16-13(20)7-10-12(19)5-9(17)6-14(10)22-16/h2-7H,1H3,(H3-,17,18,19,20)/p+1	C16H12O6	XFDQJKDGGOEYPI-UHFFFAOYSA-O	EVOO Marker
Peonidin 3-glucoside	FDB017308	COc1c(O)ccc(c1)c1[o+]c2c(cc1O[C@@H]1O[C@H](CO)[C@@H](O)[C@H](O)[C@H]1O)c(O)cc(O)c2	InChI=1S/C22H22O11/c1-30-15-4-9(2-3-12(15)25)21-16(7-11-13(26)5-10(24)6-14(11)31-21)32-22-20(29)19(28)18(27)17(8-23)33-22/h2-7,17-20,22-23,27-29H,8H2,1H3,(H2-,24,25,26)/p+1/t17-,18-,19+,20-,22-/m1/s1	C22H22O11	ZZWPMFROUHHAKY-UHFFFAOYSA-O	Exists in many Foods including EVOO, but it is not EVOO marker
Phaseic acid	FDB006507	C/C(=C\C(=O)O)/C=C/[C@@]1(O)[C@@]2(C)CO[C@]1(C)CC(=O)C2	InChI=1S/C15H20O5/c1-10(6-12(17)18)4-5-15(19)13(2)7-11(16)8-14(15,3)20-9-13/h4-6,19H,7-9H2,1-3H3,(H,17,18)/b5-4+,10-6+	C15H20O5	IZGYIFFQBZWOLJ-UMCKCUICSA-N	Exists in many Foods including EVOO, but it is not EVOO marker
Phenylacetaldehyde	FDB012238	O=CCc1ccccc1	InChI=1S/C8H8O/c9-7-6-8-4-2-1-3-5-8/h1-5,7H,6H2	C8H8O	DTUQWGWMVIHBKE-UHFFFAOYSA-N	Exists in many Foods including EVOO, but it is not EVOO marker
Phenylacetic acid	FDB010558	OC(=O)Cc1ccccc1	InChI=1S/C8H8O2/c9-8(10)6-7-4-2-1-3-5-7/h1-5H,6H2,(H,9,10)	C8H8O2	WLJVXDMOQOGPHL-UHFFFAOYSA-N	Exists in many Foods including EVOO, but it is not EVOO marker
phenylacetohydroximoyl-cysteinylglycine	FDB031101	N[C@@H](CS/C(=N/O)/Cc1ccccc1)C(=O)NCC(=O)O	InChI=1S/C13H15N3O4S/c14-10(13(19)15-7-12(17)18)8-21-11(16-20)6-9-4-2-1-3-5-9/h1-5,10,20H,6-8H2,(H,15,19)(H,17,18)/q+1/p-1	C13H17N3O4S	XZOQEFBWNXWKAU-UHFFFAOYSA-M	Exists in many Foods including EVOO, but it is not EVOO marker
phenylacetohydroximoyl-glutathione	FDB031102	N[C@@H](CCC(=O)N[C@H](CS/C(=N/O)/Cc1ccccc1)C(=O)NCC(=O)O)C(=O)O	InChI=1S/C18H22N4O7S/c19-12(18(27)28)6-7-14(23)21-13(17(26)20-9-16(24)25)10-30-15(22-29)8-11-4-2-1-3-5-11/h1-5,12-13,29H,6-10H2,(H,20,26)(H,21,23)(H,24,25)(H,27,28)/q+1/p-2	C18H24N4O7S	BECWZJBDSRKPJZ-UHFFFAOYSA-L	Exists in many Foods including EVOO, but it is not EVOO marker
phenylethylbenzoate	FDB031103	O=C(OCCc1ccccc1)c1ccccc1	InChI=1S/C15H14O2/c16-15(14-9-5-2-6-10-14)17-12-11-13-7-3-1-4-8-13/h1-10H,11-12H2	C15H14O2	OSORMYZMWHVFOZ-UHFFFAOYSA-N	Exists in many Foods including EVOO, but it is not EVOO marker
pheophorbide a	FDB031104	[C@@H]1(C)C2=N/C(=C/3\C4=N/C(=C\c5c(CC)c(C)c([nH]5)/C=c/5\[nH]/c(=C\2)/c(C)c5C=C)/C(=C4C(=O)[C@@H]3C(=O)OC)C)/[C@H]1CCC(=O)O	InChI=1S/C35H36N4O5/c1-8-19-15(3)22-12-24-17(5)21(10-11-28(40)41)32(38-24)30-31(35(43)44-7)34(42)29-18(6)25(39-33(29)30)14-27-20(9-2)16(4)23(37-27)13-26(19)36-22/h8,12-14,17,21,31,36-37H,1,9-11H2,2-7H3,(H,40,41)/b22-12-,23-13-,24-12+,25-14-,26-13-,27-14-,32-30+/t17-,21-,31+/m0/s1	C35H36N4O5	OINDWIFDMFYGDX-OUDGZATJSA-N	Exists in many Foods including EVOO, but it is not EVOO marker
pheophorbide b	FDB031105	[C@@H]1(C)C2=N/C(=C\3/C4=N/C(=C\c5c(CC)c(C=O)c([nH]5)/C=c/5\[nH]/c(=C\2)/c(C)c5C=C)/C(=C4C(=O)[C@@H]3C(=O)OC)C)/[C@H]1CCC(=O)O	InChI=1S/C35H34N4O6/c1-7-18-15(3)22-11-23-16(4)20(9-10-28(41)42)32(38-23)30-31(35(44)45-6)34(43)29-17(5)24(39-33(29)30)12-26-19(8-2)21(14-40)27(37-26)13-25(18)36-22/h7,11-14,16,20,31,36-37H,1,8-10H2,2-6H3,(H,41,42)/b22-11-,23-11+,24-12-,25-13-,26-12-,27-13-,32-30+/t16-,20-,31+/m0/s1	C35H34N4O6	AQJZOYUAIGQOPF-DZJPEQLASA-N	Exists in many Foods including EVOO, but it is not EVOO marker
Pheophytin A	FDB007170	CCC1=C(C)/C/2=C/C3=N/C(=C\C4=N/C(=C\5/[C@@H](C(=O)OC)C(=O)C6=C(C)/C(=C/C1=N2)/N=C56)/[C@@H](CCC(=O)OC/C=C(/C)\CCC[C@@H](C)CCC[C@@H](C)CCCC(C)C)[C@@H]4C)/C(=C3C=C)C	InChI=1S/C55H72N4O5/c1-13-39-35(8)42-28-44-37(10)41(24-25-48(60)64-27-26-34(7)23-17-22-33(6)21-16-20-32(5)19-15-18-31(3)4)52(58-44)50-51(55(62)63-12)54(61)49-38(11)45(59-53(49)50)30-47-40(14-2)36(9)43(57-47)29-46(39)56-42/h13,26,28-33,37,41,51H,1,14-25,27H2,2-12H3/b34-26+,42-28-,43-29-,44-28-,45-30-,46-29-,47-30-,52-50-	C55H72N4O5	QRIBXHKKLNWYAT-MALZAPBNSA-N	Exists in many Foods including EVOO, but it is not EVOO marker
pheophytin b	FDB031106	C(=C(\C)/CCC[C@H](C)CCC[C@H](C)CCCC(C)C)\COC(=O)CC[C@@H]1/C/2=C\3/C4=N/C(=C\c5c(CC)c(C=O)c([nH]5)/C=c/5\[nH]/c(=C\C(=N2)[C@H]1C)/c(C)c5C=C)/C(=C4C(=O)[C@@H]3C(=O)OC)C	InChI=1S/C55H72N4O6/c1-12-38-35(8)42-27-43-36(9)40(23-24-48(61)65-26-25-34(7)22-16-21-33(6)20-15-19-32(5)18-14-17-31(3)4)52(58-43)50-51(55(63)64-11)54(62)49-37(10)44(59-53(49)50)28-46-39(13-2)41(30-60)47(57-46)29-45(38)56-42/h12,25,27-33,36,40,51,56-57H,1,13-24,26H2,2-11H3/b34-25+,42-27-,43-27?,44-28-,45-29+,46-28?,47-29?,52-50+/t32-,33-,36+,40+,51-/m1/s1	C55H72N4O6	SVNJLRKERVRIRJ-QEKGLFNESA-N	Exists in many Foods including EVOO, but it is not EVOO marker
Phloretic acid	FDB000849	OC(=O)CCc1ccc(O)cc1	InChI=1S/C9H10O3/c10-8-4-1-7(2-5-8)3-6-9(11)12/h1-2,4-5,10H,3,6H2,(H,11,12)	C9H10O3	NMHMNPHRMNGLLB-UHFFFAOYSA-N	EVOO Marker
Phloretin	FDB015553	Oc1ccc(CCC(=O)c2c(O)cc(O)cc2O)cc1	InChI=1S/C15H14O5/c16-10-4-1-9(2-5-10)3-6-12(18)15-13(19)7-11(17)8-14(15)20/h1-2,4-5,7-8,16-17,19-20H,3,6H2	C15H14O5	VGEREEWJJVICBM-UHFFFAOYSA-N	Exists in many Foods including EVOO, but it is not EVOO marker
phlorisobutyrophenone	FDB031107	CC(C)C(=O)c1c(O)cc(O)cc1O	InChI=1S/C10H12O4/c1-5(2)10(14)9-7(12)3-6(11)4-8(9)13/h3-5,11-13H,1-2H3	C10H12O4	BNEBXEZRBLYBCZ-UHFFFAOYSA-N	Exists in many Foods including EVOO, but it is not EVOO marker
Phlorisovalerophenone	FDB011960	CC(C)CC(=O)c1c(O)cc(O)cc1O	InChI=1S/C11H14O4/c1-6(2)3-8(13)11-9(14)4-7(12)5-10(11)15/h4-6,12,14-15H,3H2,1-2H3	C11H14O4	VSDWHZGJGWMIRN-UHFFFAOYSA-N	Exists in many Foods including EVOO, but it is not EVOO marker
Phlorizin	FDB015554	OC[C@H]1O[C@@H](Oc2cc(O)cc(O)c2C(=O)CCc2ccc(O)cc2)[C@H](O)[C@@H](O)[C@@H]1O	InChI=1S/C21H24O10/c22-9-16-18(27)19(28)20(29)21(31-16)30-15-8-12(24)7-14(26)17(15)13(25)6-3-10-1-4-11(23)5-2-10/h1-2,4-5,7-8,16,18-24,26-29H,3,6,9H2/t16-,18-,19+,20-,21-/m1/s1	C21H24O10	IOUVKUPGCMBWBT-UHFFFAOYSA-N	EVOO Marker
phylloquinol	FDB031116	CC(C)CCC[C@@H](C)CCC[C@@H](C)CCC/C(=C/Cc1c(O)c2ccccc2c(O)c1C)/C	InChI=1S/C31H48O2/c1-22(2)12-9-13-23(3)14-10-15-24(4)16-11-17-25(5)20-21-27-26(6)30(32)28-18-7-8-19-29(28)31(27)33/h7-8,18-20,22-24,32-33H,9-17,21H2,1-6H3/b25-20+/t23-,24-/m1/s1	C31H48O2	BUFJIHPUGZHTHL-LKUDQCMESA-N	Exists in many Foods including EVOO, but it is not EVOO marker
Phytomenadione	FDB012357	CC(C)CCC[C@H](C)CCC[C@@H](C)CCC/C(=C/CC1=C(C)C(=O)c2ccccc2C1=O)/C	InChI=1S/C31H46O2/c1-22(2)12-9-13-23(3)14-10-15-24(4)16-11-17-25(5)20-21-27-26(6)30(32)28-18-7-8-19-29(28)31(27)33/h7-8,18-20,22-24H,9-17,21H2,1-6H3/b25-20+	C31H46O2	MBWXNTAXLNYFJB-LKUDQCMESA-N	Exists in many Foods including EVOO, but it is not EVOO marker
phytosphingosine-1-P	FDB031118	CCCCCCCCCCCCCC[C@@H](O)[C@H](O)[C@H](N)COP(=O)(O)O	InChI=1S/C18H40NO6P/c1-2-3-4-5-6-7-8-9-10-11-12-13-14-17(20)18(21)16(19)15-25-26(22,23)24/h16-18,20-21H,2-15,19H2,1H3,(H2,22,23,24)/t16-,17-,18-/m1/s1	C18H40NO6P	AYGOSKULTISFCW-UHFFFAOYSA-N	Exists in many Foods including EVOO, but it is not EVOO marker
pinocembrin chalcone	FDB031121	Oc1cc(O)c(C(=O)/C=C\c2ccccc2)c(O)c1	InChI=1S/C15H12O4/c16-11-8-13(18)15(14(19)9-11)12(17)7-6-10-4-2-1-3-5-10/h1-9,16,18-19H	C15H12O4	LOYXTWZXLWHMBX-UHFFFAOYSA-N	Exists in many Foods including EVOO, but it is not EVOO marker
pinostrobin	FDB031122	COc1cc(O)c2C(=O)C[C@H](Oc2c1)c1ccccc1	InChI=1S/C16H14O4/c1-19-11-7-12(17)16-13(18)9-14(20-15(16)8-11)10-5-3-2-4-6-10/h2-8,14,17H,9H2,1H3	C16H14O4	ORJDDOBAOGKRJV-UHFFFAOYSA-N	Exists in many Foods including EVOO, but it is not EVOO marker
plastoquinol-9	FDB031123	CC(=CCC/C(=C/CC/C(=C/CC/C(=C/CC/C(=C/CC/C(=C/CC/C(=C/CC/C(=C/CC/C(=C/Cc1cc(O)c(C)c(C)c1O)/C)/C)/C)/C)/C)/C)/C)/C)C	InChI=1S/C53H82O2/c1-40(2)21-13-22-41(3)23-14-24-42(4)25-15-26-43(5)27-16-28-44(6)29-17-30-45(7)31-18-32-46(8)33-19-34-47(9)35-20-36-48(10)37-38-51-39-52(54)49(11)50(12)53(51)55/h21,23,25,27,29,31,33,35,37,39,54-55H,13-20,22,24,26,28,30,32,34,36,38H2,1-12H3	C53H82O2	IJBLJLREWPLEPB-UHFFFAOYSA-N	Exists in many Foods including EVOO, but it is not EVOO marker
polyneuridine aldehyde	FDB031124	COC(=O)[C@@]1(C=O)[C@H]2Cc3c([nH]c4ccccc34)[C@H]3C[C@@H]1/C(=C/C)/CN23	InChI=1S/C21H22N2O3/c1-3-12-10-23-17-9-15(12)21(11-24,20(25)26-2)18(23)8-14-13-6-4-5-7-16(13)22-19(14)17/h3-7,11,15,17-18,22H,8-10H2,1-2H3	C21H22N2O3	BRJNQOSDCDNITN-UHFFFAOYSA-N	Exists in many Foods including EVOO, but it is not EVOO marker
Pomolic acid	FDB013736	C[C@H]1CC[C@@]2(CC[C@@]3(C)C(=CC[C@H]4[C@]5(C)CC[C@@H](O)C(C)(C)[C@H]5CC[C@@]34C)[C@H]2[C@@]1(C)O)C(=O)O	InChI=1S/C30H48O4/c1-18-10-15-30(24(32)33)17-16-27(5)19(23(30)29(18,7)34)8-9-21-26(4)13-12-22(31)25(2,3)20(26)11-14-28(21,27)6/h8,18,20-23,31,34H,9-17H2,1-7H3,(H,32,33)	C30H48O4	ZZTYPLSBNNGEIS-UHFFFAOYSA-N	Exists in many Foods including EVOO, but it is not EVOO marker
Porphobilinogen	FDB021916	NCc1c(CC(=O)O)c(CCC(=O)O)c[nH]1	InChI=1S/C10H14N2O4/c11-4-8-7(3-10(15)16)6(5-12-8)1-2-9(13)14/h5,12H,1-4,11H2,(H,13,14)(H,15,16)	C10H14N2O4	QSHWIQZFGQKFMA-UHFFFAOYSA-N	Exists in many Foods including EVOO, but it is not EVOO marker
Portulacaxanthin II	FDB028912	OC(=O)[C@H](Cc1ccc(O)cc1)/N=C/C=C/1\C[C@H](NC(=C1)C(=O)O)C(=O)O	InChI=1S/C18H18N2O7/c21-12-3-1-10(2-4-12)7-13(16(22)23)19-6-5-11-8-14(17(24)25)20-15(9-11)18(26)27/h1-6,8,13,15,20-21H,7,9H2,(H,22,23)(H,24,25)(H,26,27)/b11-5-,19-6+	C18H18N2O7	MBFJCQLVRQZZOV-KRDOMJLVSA-N	Exists in many Foods including EVOO, but it is not EVOO marker
precorrin-1	FDB031127	C[C@@]1(CC(=O)O)[C@H](CCC(=O)O)C2=N/C/1=C\c1c(CC(=O)O)c(CCC(=O)O)c(Cc3c(CCC(=O)O)c(CC(=O)O)c(Cc4c(CCC(=O)O)c(CC(=O)O)c(C2)[nH]4)[nH]3)[nH]1	InChI=1S/C41H46N4O16/c1-41(17-40(60)61)24(5-9-36(52)53)31-15-29-22(11-38(56)57)19(3-7-34(48)49)27(43-29)14-28-21(10-37(54)55)18(2-6-33(46)47)25(42-28)13-26-20(4-8-35(50)51)23(12-39(58)59)30(44-26)16-32(41)45-31/h16,24,42-44H,2-15,17H2,1H3,(H,46,47)(H,48,49)(H,50,51)(H,52,53)(H,54,55)(H,56,57)(H,58,59)(H,60,61)/p-8	C41H46N4O16	CJLVUWULFKHGFB-UHFFFAOYSA-F	EVOO Marker
precorrin-2	FDB031128	C[C@]1(CC(=O)O)[C@@H](CCC(=O)O)/C/2=C\c3c(CC(=O)O)c(CCC(=O)O)c(Cc4c(CCC(=O)O)c(CC(=O)O)c([nH]4)/C=C/4\N=C(/C=C/1\[N]2)[C@H](CCC(=O)O)[C@]4(C)CC(=O)O)[nH]3	InChI=1S/C42H47N4O16/c1-41(17-39(59)60)23(5-9-35(51)52)29-14-27-21(11-37(55)56)19(3-7-33(47)48)25(43-27)13-26-20(4-8-34(49)50)22(12-38(57)58)28(44-26)15-31-42(2,18-40(61)62)24(6-10-36(53)54)30(46-31)16-32(41)45-29/h14-16,23-24,43-44H,3-13,17-18H2,1-2H3,(H,47,48)(H,49,50)(H,51,52)(H,53,54)(H,55,56)(H,57,58)(H,59,60)(H,61,62)/q+1/p-8	C42H47N4O16	IINDTRQEKALDBW-UHFFFAOYSA-F	EVOO Marker
pregn-5-ene-3,20-dione	FDB031129	CC(=O)[C@H]1CC[C@@H]2[C@H]3CC=C4CC(=O)CC[C@@]4(C)[C@H]3CC[C@]12C	InChI=1S/C21H30O2/c1-13(22)17-6-7-18-16-5-4-14-12-15(23)8-10-20(14,2)19(16)9-11-21(17,18)3/h4,16-19H,5-12H2,1-3H3	C21H30O2	MNRHZPCIEGLWGK-UHFFFAOYSA-N	Exists in many Foods including EVOO, but it is not EVOO marker
pregn-5-ene-3,20-dione-17-ol	FDB031130	CC(=O)[C@]1(O)CC[C@H]2[C@H]3CC=C4CC(=O)CC[C@]4(C)[C@@H]3CC[C@@]12C	InChI=1S/C21H30O3/c1-13(22)21(24)11-8-18-16-5-4-14-12-15(23)6-9-19(14,2)17(16)7-10-20(18,21)3/h4,16-18,24H,5-12H2,1-3H3	C21H30O3	RCFJDVCRANOZEL-UHFFFAOYSA-N	Exists in many Foods including EVOO, but it is not EVOO marker
Pregnenolone	FDB021920	[C@@H]12CC[C@H](C(=O)C)[C@@]1(C)CC[C@H]1[C@@H]2CC=C2C[C@H](O)CC[C@]12C	InChI=1S/C21H32O2/c1-13(22)17-6-7-18-16-5-4-14-12-15(23)8-10-20(14,2)19(16)9-11-21(17,18)3/h4,15-19,23H,5-12H2,1-3H3/t15-,16?,17-,18+,19+,20+,21-/m1/s1	C21H32O2	ORNBQBCIOKFOEO-UHFFFAOYSA-N	Exists in many Foods including EVOO, but it is not EVOO marker
Prephenate	FDB028914	O[C@H]1C=C[C@@](CC(=O)C(=O)O)(C=C1)C(=O)O	InChI=1S/C10H10O6/c11-6-1-3-10(4-2-6,9(15)16)5-7(12)8(13)14/h1-4,6,11H,5H2,(H,13,14)(H,15,16)	C10H10O6	FPWMCUPFBRFMLH-UHFFFAOYSA-N	Exists in many Foods including EVOO, but it is not EVOO marker
Progesterone	FDB001871	[C@@H]12CC[C@H](C(=O)C)[C@@]1(C)CC[C@H]1[C@H]2CCC2=CC(=O)CC[C@]12C	InChI=1S/C21H30O2/c1-13(22)17-6-7-18-16-5-4-14-12-15(23)8-10-20(14,2)19(16)9-11-21(17,18)3/h12,16-19H,4-11H2,1-3H3/t16-,17+,18-,19-,20-,21+/m0/s1	C21H30O2	RJKFOVLPORLFTN-UHFFFAOYSA-N	Exists in many Foods including EVOO, but it is not EVOO marker
Prolycopene	FDB014522	CC(=CCC/C(=C/C=C\C(=C/C=C/C(=C/C=C\C=C(/C)\C=C\C=C(\C)/C=C\C=C(/C)\CCC=C(C)C)/C)\C)/C)C	InChI=1S/C40H56/c1-33(2)19-13-23-37(7)27-17-31-39(9)29-15-25-35(5)21-11-12-22-36(6)26-16-30-40(10)32-18-28-38(8)24-14-20-34(3)4/h11-12,15-22,25-32H,13-14,23-24H2,1-10H3/b12-11+,25-15+,26-16+,31-17-,32-18-,35-21+,36-22+,37-27+,38-28+,39-29-,40-30-	C40H56	OAIJSZIZWZSQBC-BYUNHUQQSA-N	Exists in many Foods including EVOO, but it is not EVOO marker
Prostaglandin E2	FDB022498	C(=C\[C@H]1[C@H](O)CC(=O)[C@@H]1C/C=C\CCCC(=O)O)/[C@@H](O)CCCCC	InChI=1S/C20H32O5/c1-2-3-6-9-15(21)12-13-17-16(18(22)14-19(17)23)10-7-4-5-8-11-20(24)25/h4,7,12-13,15-17,19,21,23H,2-3,5-6,8-11,14H2,1H3,(H,24,25)/t15-,16+,17+,19+/m0/s1	C20H32O5	XEYBRNLFEZDVAW-UHFFFAOYSA-N	Exists in many Foods including EVOO, but it is not EVOO marker
prostaglandin-H2	FDB031134	CCCCC[C@H](O)/C=C/[C@H]1[C@H]2C[C@H](OO2)[C@@H]1C/C=C\CCCC(=O)O	InChI=1S/C20H32O5/c1-2-3-6-9-15(21)12-13-17-16(18-14-19(17)25-24-18)10-7-4-5-8-11-20(22)23/h4,7,12-13,15-19,21H,2-3,5-6,8-11,14H2,1H3,(H,22,23)/b7-4-,13-12+/t15-,16+,17+,18-,19+/m0/s1	C20H32O5	YIBNHAJFJUQSRA-ZQDYKODVSA-N	Exists in many Foods including EVOO, but it is not EVOO marker
Protocatechuic acid	FDB000847	OC(=O)c1cc(O)c(O)cc1	InChI=1S/C7H6O4/c8-5-2-1-4(7(10)11)3-6(5)9/h1-3,8-9H,(H,10,11)	C7H6O4	YQUVCSBJEUQKSH-UHFFFAOYSA-N	EVOO Marker
protoheme IX	FDB031136	Cc1c(CCC(=O)O)c2=Cc3n4c(=Cc5c(C)c(C=C)c6C=c7c(C)c(C=C)c8n7[Fe@]4(n2c1=C8)n56)c(C)c3CCC(=O)O	InChI=1S/C34H34N4O4.Fe/c1-7-21-17(3)25-13-26-19(5)23(9-11-33(39)40)31(37-26)16-32-24(10-12-34(41)42)20(6)28(38-32)15-30-22(8-2)18(4)27(36-30)14-29(21)35-25;/h7-8,13-16H,1-2,9-12H2,3-6H3,(H4,35,36,37,38,39,40,41,42);/q;+2/p-2/b25-13-,26-13-,27-14-,28-15-,29-14-,30-15-,31-16-,32-16-;	C34H34N4O4	KABFMIBPWCXCRK-RGGAHWMASA-L	Exists in many Foods including EVOO, but it is not EVOO marker
protoporphyrin IX	FDB031137	CC1=C(CCC(=O)O)C2=N/C/1=C\c1c(C=C)c(C)c([nH]1)/C=c/1\[nH]/c(=C\C3=N/C(=C\2)/C(=C3C)CCC(=O)O)/c(C)c1C=C	InChI=1S/C34H34N4O4/c1-7-21-17(3)25-13-26-19(5)23(9-11-33(39)40)31(37-26)16-32-24(10-12-34(41)42)20(6)28(38-32)15-30-22(8-2)18(4)27(36-30)14-29(21)35-25/h7-8,13-16,35-36H,1-2,9-12H2,3-6H3,(H,39,40)(H,41,42)/b25-13-,26-13-,27-14-,28-15-,29-14-,30-15-,31-16-,32-16-	C34H34N4O4	ZCFFYALKHPIRKJ-MQQVFJQGSA-N	Exists in many Foods including EVOO, but it is not EVOO marker
Protoporphyrinogen IX	FDB022425	Cc1c2Cc3c(C)c(C=C)c(Cc4c(C)c(C=C)c(Cc5c(C)c(CCC(=O)O)c(Cc([nH]2)c1CCC(=O)O)[nH]5)[nH]4)[nH]3	InChI=1S/C34H40N4O4/c1-7-21-17(3)25-13-26-19(5)23(9-11-33(39)40)31(37-26)16-32-24(10-12-34(41)42)20(6)28(38-32)15-30-22(8-2)18(4)27(36-30)14-29(21)35-25/h7-8,35-38H,1-2,9-16H2,3-6H3,(H,39,40)(H,41,42)	C34H40N4O4	UHSGPDMIQQYNAX-UHFFFAOYSA-N	Exists in many Foods including EVOO, but it is not EVOO marker
Pseudobaptigenin	FDB015532	Oc1cc2c(cc1)c(=O)c(co2)c1cc2c(OCO2)cc1	InChI=1S/C16H10O5/c17-10-2-3-11-14(6-10)19-7-12(16(11)18)9-1-4-13-15(5-9)21-8-20-13/h1-7,17H,8H2	C16H10O5	KNJNBKINYHZUGC-UHFFFAOYSA-N	Exists in many Foods including EVOO, but it is not EVOO marker
Psoralen	FDB012605	O=c1oc2cc3c(cco3)cc2cc1	InChI=1S/C11H6O3/c12-11-2-1-7-5-8-3-4-13-9(8)6-10(7)14-11/h1-6H	C11H6O3	ZCCUUQDIBDJBTK-UHFFFAOYSA-N	Exists in many Foods including EVOO, but it is not EVOO marker
Pyridoxine	FDB000574	Cc1c(O)c(CO)c(CO)cn1	InChI=1S/C8H11NO3/c1-5-8(12)7(4-11)6(3-10)2-9-5/h2,10-12H,3-4H2,1H3	C8H11NO3	LXNHXLLTXMVWPM-UHFFFAOYSA-N	Exists in many Foods including EVOO, but it is not EVOO marker
Quercetin	FDB011904	Oc1cc2c(c(O)c1)c(=O)c(O)c(o2)c1ccc(O)c(O)c1	InChI=1S/C15H10O7/c16-7-4-10(19)12-11(5-7)22-15(14(21)13(12)20)6-1-2-8(17)9(18)3-6/h1-5,16-19,21H	C15H10O7	REFJWTPEDVJJIY-UHFFFAOYSA-N	EVOO Marker
Quercetin 3-rutinoside	FDB002536	C[C@@H]1O[C@@H](OC[C@H]2O[C@@H](Oc3c(oc4cc(O)cc(O)c4c3=O)c3cc(O)c(O)cc3)[C@H](O)[C@@H](O)[C@@H]2O)[C@H](O)[C@H](O)[C@H]1O	InChI=1S/C27H30O16/c1-8-17(32)20(35)22(37)26(40-8)39-7-15-18(33)21(36)23(38)27(42-15)43-25-19(34)16-13(31)5-10(28)6-14(16)41-24(25)9-2-3-11(29)12(30)4-9/h2-6,8,15,17-18,20-23,26-33,35-38H,7H2,1H3/t8-,15+,17-,18+,20+,21-,22+,23+,26+,27-/m0/s1	C27H30O16	IKGXIBQEEMLURG-UHFFFAOYSA-N	EVOO Marker
Quercitrin	FDB011884	C[C@@H]1O[C@@H](Oc2c(oc3c(c(O)cc(O)c3)c2=O)c2cc(O)c(O)cc2)[C@H](O)[C@H](O)[C@H]1O	InChI=1S/C21H20O11/c1-7-15(26)17(28)18(29)21(30-7)32-20-16(27)14-12(25)5-9(22)6-13(14)31-19(20)8-2-3-10(23)11(24)4-8/h2-7,15,17-18,21-26,28-29H,1H3/t7-,15-,17+,18+,21-/m0/s1	C21H20O11	OXGUCUVFOIWWQJ-UHFFFAOYSA-N	EVOO Marker
Quinolinic acid	FDB021913	OC(=O)c1cccnc1C(=O)O	InChI=1S/C7H5NO4/c9-6(10)4-2-1-3-8-5(4)7(11)12/h1-3H,(H,9,10)(H,11,12)	C7H5NO4	GJAWHXHKYYXBSV-UHFFFAOYSA-N	Exists in many Foods including EVOO, but it is not EVOO marker
R-4'-phosphopantothenoyl-L-cysteine	FDB031144	CC(C)(COP(=O)(O)O)[C@@H](O)C(=O)NCCC(=O)N[C@@H](CS)C(=O)O	InChI=1S/C12H23N2O9PS/c1-12(2,6-23-24(20,21)22)9(16)10(17)13-4-3-8(15)14-7(5-25)11(18)19/h7,9,16,25H,3-6H2,1-2H3,(H,13,17)(H,14,15)(H,18,19)(H2,20,21,22)/p-3	C12H23N2O9PS	XQYALQVLCNHCFT-UHFFFAOYSA-K	Exists in many Foods including EVOO, but it is not EVOO marker
Retinal	FDB022576	C/C(=C\C=O)/C=C/C=C(\C)/C=C/C1=C(C)CCCC1(C)C	InChI=1S/C20H28O/c1-16(8-6-9-17(2)13-15-21)11-12-19-18(3)10-7-14-20(19,4)5/h6,8-9,11-13,15H,7,10,14H2,1-5H3/b9-6+,12-11+,16-8+,17-13+	C20H28O	NCYCYZXNIZJOKI-OVSJKPMPSA-N	Exists in many Foods including EVOO, but it is not EVOO marker
Riboflavine	FDB012160	Cc1c(C)cc2n(C[C@H](O)[C@H](O)[C@H](O)CO)c3nc(=O)[nH]c(=O)c3nc2c1	InChI=1S/C17H20N4O6/c1-7-3-9-10(4-8(7)2)21(5-11(23)14(25)12(24)6-22)15-13(18-9)16(26)20-17(27)19-15/h3-4,11-12,14,22-25H,5-6H2,1-2H3,(H,20,26,27)/t11-,12+,14-/m0/s1	C17H20N4O6	AUNGANRZJHBGPY-UHFFFAOYSA-N	Exists in many Foods including EVOO, but it is not EVOO marker
Rosmarinic acid	FDB002427	OC(=O)[C@H](Cc1cc(O)c(O)cc1)OC(=O)/C=C/c1cc(O)c(O)cc1	InChI=1S/C18H16O8/c19-12-4-1-10(7-14(12)21)3-6-17(23)26-16(18(24)25)9-11-2-5-13(20)15(22)8-11/h1-8,16,19-22H,9H2,(H,24,25)/b6-3+	C18H16O8	DOUMFZQKYFQNTF-ZZXKWVIFSA-N	Exists in many Foods including EVOO, but it is not EVOO marker
Rotundic acid	FDB013704	C[C@@H]1CC[C@]2(CC[C@]3(C)C(=CC[C@H]4[C@@]5(C)CC[C@@H](O)[C@](C)(CO)[C@H]5CC[C@@]34C)[C@H]2[C@@]1(C)O)C(=O)O	InChI=1S/C30H48O5/c1-18-9-14-30(24(33)34)16-15-27(4)19(23(30)29(18,6)35)7-8-21-25(2)12-11-22(32)26(3,17-31)20(25)10-13-28(21,27)5/h7,18,20-23,31-32,35H,8-17H2,1-6H3,(H,33,34)	C30H48O5	YLHQFGOOMKJFLP-UHFFFAOYSA-N	EVOO Marker
S-Acetyldihydrolipoamide	FDB022671	CC(=O)S[C@H](CCS)CCCCC(=O)N	InChI=1S/C10H19NO2S2/c1-8(12)15-9(6-7-14)4-2-3-5-10(11)13/h9,14H,2-7H2,1H3,(H2,11,13)	C10H19NO2S2	ARGXEXVCHMNAQU-UHFFFAOYSA-N	Exists in many Foods including EVOO, but it is not EVOO marker
S-adenosyl-4-methylthio-2-oxobutanoate	FDB031149	C[S@+](CCC(=O)C(=O)O)C[C@H]1O[C@H]([C@H](O)[C@@H]1O)n1cnc2c1ncnc2N	InChI=1S/C15H19N5O6S/c1-27(3-2-7(21)15(24)25)4-8-10(22)11(23)14(26-8)20-6-19-9-12(16)17-5-18-13(9)20/h5-6,8,10-11,14,22-23H,2-4H2,1H3,(H2-,16,17,18,24,25)/p+1/t8-,10-,11-,14-,27?/m1/s1	C15H19N5O6S	UOKVQQMBGVMXPU-UHFFFAOYSA-O	Exists in many Foods including EVOO, but it is not EVOO marker
S-adenosyl-L-methioninamine	FDB031151	[C@H]1(C[S@@+](C)CCCN)O[C@@H](n2cnc3c(N)ncnc23)[C@H](O)[C@@H]1O	InChI=1S/C14H23N6O3S/c1-24(4-2-3-15)5-8-10(21)11(22)14(23-8)20-7-19-9-12(16)17-6-18-13(9)20/h6-8,10-11,14,21-22H,2-5,15H2,1H3,(H2,16,17,18)/q+1/p+1/t8-,10-,11-,14-,24?/m1/s1	C14H23N6O3S	ZUNBITIXDCPNSD-UHFFFAOYSA-O	Exists in many Foods including EVOO, but it is not EVOO marker
S-adenosyl-L-methionine	FDB031152	C[S@+](CC[C@H](N)C(=O)O)C[C@H]1O[C@H]([C@H](O)[C@@H]1O)n1cnc2c(N)ncnc12	InChI=1S/C15H22N6O5S/c1-27(3-2-7(16)15(24)25)4-8-10(22)11(23)14(26-8)21-6-20-9-12(17)18-5-19-13(9)21/h5-8,10-11,14,22-23H,2-4,16H2,1H3,(H2-,17,18,19,24,25)/p+1/t7-,8+,10+,11+,14+,27?/m0/s1	C15H22N6O5S	MEFKEPWMEQBLKI-UHFFFAOYSA-O	Exists in many Foods including EVOO, but it is not EVOO marker
S-allantoin	FDB031153	NC(=O)N[C@@H]1NC(=O)NC1=O	InChI=1S/C4H6N4O3/c5-3(10)6-1-2(9)8-4(11)7-1/h1H,(H3,5,6,10)(H2,7,8,9,11)	C4H6N4O3	POJWUDADGALRAB-UHFFFAOYSA-N	Exists in many Foods including EVOO, but it is not EVOO marker
S-Formylglutathione	FDB022685	N[C@@H](CCC(=O)N[C@@H](CSC=O)C(=O)NCC(=O)O)C(=O)O	InChI=1S/C11H17N3O7S/c12-6(11(20)21)1-2-8(16)14-7(4-22-5-15)10(19)13-3-9(17)18/h5-7H,1-4,12H2,(H,13,19)(H,14,16)(H,17,18)(H,20,21)/t6-,7-/m0/s1	C11H17N3O7S	FHXAGOICBFGEBF-UHFFFAOYSA-N	Exists in many Foods including EVOO, but it is not EVOO marker
S-hydroxymethylglutathione	FDB031154	N[C@H](CCC(=O)N[C@@H](CSCO)C(=O)NCC(=O)O)C(=O)O	InChI=1S/C11H17N3O7S/c12-6(11(20)21)1-2-8(16)14-7(4-22-5-15)10(19)13-3-9(17)18/h6-7,15H,1-5H2,(H,13,19)(H,14,16)(H,17,18)(H,20,21)/q+1/p-2	C11H19N3O7S	CWHOZANLKXBVMK-UHFFFAOYSA-L	Exists in many Foods including EVOO, but it is not EVOO marker
S-Lactoylglutathione	FDB022405	C[C@@H](O)C(=O)SC[C@H](NC(=O)CC[C@H](N)C(=O)O)C(=O)NCC(=O)O	InChI=1S/C13H21N3O8S/c1-6(17)13(24)25-5-8(11(21)15-4-10(19)20)16-9(18)3-2-7(14)12(22)23/h6-8,17H,2-5,14H2,1H3,(H,15,21)(H,16,18)(H,19,20)(H,22,23)/t6-,7+,8+/m1/s1	C13H21N3O8S	VDYDCVUWILIYQF-UHFFFAOYSA-N	Exists in many Foods including EVOO, but it is not EVOO marker
S-methyl-5'-thioadenosine	FDB031156	CSC[C@H]1O[C@H]([C@H](O)[C@@H]1O)n1cnc2c1ncnc2N	InChI=1S/C11H15N5O3S/c1-20-2-5-7(17)8(18)11(19-5)16-4-15-6-9(12)13-3-14-10(6)16/h3-5,7-8,11,17-18H,2H2,1H3,(H2,12,13,14)/t5-,7-,8-,11-/m1/s1	C11H15N5O3S	WUUGFSXJNOTRMR-UHFFFAOYSA-N	Exists in many Foods including EVOO, but it is not EVOO marker
S-Methyl-L-methionine	FDB018070	C[S+](C)CC[C@@H](N)C(=O)O	InChI=1S/C6H13NO2S/c1-10(2)4-3-5(7)6(8)9/h5H,3-4,7H2,1-2H3/p+1	C6H13NO2S	YDBYJHTYSHBBAU-UHFFFAOYSA-O	Exists in many Foods including EVOO, but it is not EVOO marker
S-Prenyl-L-cysteine	FDB028916	CC(=CCSC[C@@H](N)C(=O)O)C	InChI=1S/C8H15NO2S/c1-6(2)3-4-12-5-7(9)8(10)11/h3,7H,4-5,9H2,1-2H3,(H,10,11)	C8H15NO2S	ULHWZNASVJIOEM-UHFFFAOYSA-N	Exists in many Foods including EVOO, but it is not EVOO marker
S-sulfanylglutathione	FDB031159	N[C@H](CCC(=O)N[C@H](CSS)C(=O)NCC(=O)O)C(=O)O	InChI=1S/C10H15N3O6S2/c11-5(10(18)19)1-2-7(14)13-6(4-21-20)9(17)12-3-8(15)16/h5-6,20H,1-4H2,(H,12,17)(H,13,14)(H,15,16)(H,18,19)/q+1/p-2	C10H17N3O6S2	PRJBNAOAEBCNEG-UHFFFAOYSA-L	Exists in many Foods including EVOO, but it is not EVOO marker
S-sulfo-L-cysteine	FDB031160	N[C@@H](CSS(=O)(=O)O)C(=O)O	InChI=1S/C3H7NO5S2/c4-2(3(5)6)1-10-11(7,8)9/h2H,1,4H2,(H,5,6)(H,7,8,9)/t2-/m0/s1	C3H7NO5S2	NOKPBJYHPHHWAN-UHFFFAOYSA-N	Exists in many Foods including EVOO, but it is not EVOO marker
S-ureidoglycine	FDB031161	N[C@H](NC(=N)O)C(=O)O	InChI=1S/C3H5N3O3/c4-1(2(7)8)6-3(5)9/h1H,(H,7,8)(H3,5,6,9)/q+1/p-1	C3H7N3O3	VTFWFHCECSOPSX-UHFFFAOYSA-N	Exists in many Foods including EVOO, but it is not EVOO marker
SAICAR	FDB022251	Nc1c(ncn1[C@@H]1O[C@H](COP(=O)(O)O)[C@@H](O)[C@H]1O)C(=O)N[C@@H](CC(=O)O)C(=O)O	InChI=1S/C13H19N4O12P/c14-10-7(11(22)16-4(13(23)24)1-6(18)19)15-3-17(10)12-9(21)8(20)5(29-12)2-28-30(25,26)27/h3-5,8-9,12,20-21H,1-2,14H2,(H,16,22)(H,18,19)(H,23,24)(H2,25,26,27)/t4-,5+,8+,9+,12+/m0/s1	C13H19N4O12P	NAQGHJTUZRHGAC-UHFFFAOYSA-N	Exists in many Foods including EVOO, but it is not EVOO marker
salicyl-6-hydroxy-2-cyclohexene-on-oyl	FDB031163	Oc1ccccc1COC(=O)[C@]1(O)C=CCCC1=O	InChI=1S/C14H14O5/c15-11-6-2-1-5-10(11)9-19-13(17)14(18)8-4-3-7-12(14)16/h1-2,4-6,8,15,18H,3,7,9H2	C14H14O5	WYYMYYOXCOEMCU-UHFFFAOYSA-N	Exists in many Foods including EVOO, but it is not EVOO marker
Salidroside	FDB011795	OC[C@@H]1O[C@H](OCCc2ccc(O)cc2)[C@H](O)[C@H](O)[C@H]1O	InChI=1S/C14H20O7/c15-7-10-11(17)12(18)13(19)14(21-10)20-6-5-8-1-3-9(16)4-2-8/h1-4,10-19H,5-7H2	C14H20O7	ILRCGYURZSFMEG-UHFFFAOYSA-N	EVOO Marker
Secoisolariciresinol	FDB012660	COc1cc(C[C@H](CO)[C@H](CO)Cc2cc(OC)c(O)cc2)ccc1O	InChI=1S/C20H26O6/c1-25-19-9-13(3-5-17(19)23)7-15(11-21)16(12-22)8-14-4-6-18(24)20(10-14)26-2/h3-6,9-10,15-16,21-24H,7-8,11-12H2,1-2H3	C20H26O6	PUETUDUXMCLALY-UHFFFAOYSA-N	Exists in many Foods including EVOO, but it is not EVOO marker
secologanate	FDB031167	OC[C@H]1O[C@H](O[C@H]2OC=C([C@@H](CC=O)[C@H]2C=C)C(=O)O)[C@H](O)[C@@H](O)[C@H]1O	InChI=1S/C16H22O10/c1-2-7-8(3-4-17)9(14(22)23)6-24-15(7)26-16-13(21)12(20)11(19)10(5-18)25-16/h2,4,6-8,10-13,15-16,18-21H,1,3,5H2,(H,22,23)	C16H22O10	PUEUIRDVQIKCCG-UHFFFAOYSA-N	Exists in many Foods including EVOO, but it is not EVOO marker
secologanin	FDB031168	[C@H]1(CO)O[C@@H](O[C@@H]2OC=C(C(=O)OC)[C@@H](CC=O)[C@H]2C=C)[C@H](O)[C@@H](O)[C@@H]1O	InChI=1S/C17H24O10/c1-3-8-9(4-5-18)10(15(23)24-2)7-25-16(8)27-17-14(22)13(21)12(20)11(6-19)26-17/h3,5,7-9,11-14,16-17,19-22H,1,4,6H2,2H3/t8-,9+,11-,12-,13+,14-,16+,17+/m1/s1	C17H24O10	CSKKDSFETGLMSB-UHFFFAOYSA-N	Exists in many Foods including EVOO, but it is not EVOO marker
Shikimic acid	FDB003991	O[C@@H]1CC(=C[C@@H](O)[C@H]1O)C(=O)O	InChI=1S/C7H10O5/c8-4-1-3(7(11)12)2-5(9)6(4)10/h1,4-6,8-10H,2H2,(H,11,12)/t4-,5-,6-/m1/s1	C7H10O5	JXOHGGNKMLTUBP-UHFFFAOYSA-N	Exists in many Foods including EVOO, but it is not EVOO marker
Sinapaldehyde	FDB001515	COc1cc(/C=C/C=O)cc(OC)c1O	InChI=1S/C11H12O4/c1-14-9-6-8(4-3-5-12)7-10(15-2)11(9)13/h3-7,13H,1-2H3/b4-3+	C11H12O4	CDICDSOGTRCHMG-ONEGZZNKSA-N	Exists in many Foods including EVOO, but it is not EVOO marker
sinapate	FDB031174	COc1cc(/C=C/C(=O)O)cc(OC)c1O	InChI=1S/C11H12O5/c1-15-8-5-7(3-4-10(12)13)6-9(16-2)11(8)14/h3-6,14H,1-2H3,(H,12,13)/b4-3+	C11H12O5	PCMORTLOPMLEFB-ONEGZZNKSA-N	Exists in many Foods including EVOO, but it is not EVOO marker
Sinapine	FDB000456	COc1cc(/C=C\C(=O)OCC[N+](C)(C)C)cc(OC)c1O	InChI=1S/C16H23NO5/c1-17(2,3)8-9-22-15(18)7-6-12-10-13(20-4)16(19)14(11-12)21-5/h6-7,10-11H,8-9H2,1-5H3/p+1	C16H23NO5	HUJXHFRXWWGYQH-UHFFFAOYSA-O	Exists in many Foods including EVOO, but it is not EVOO marker
sinapoyltyramine	FDB031177	COc1cc(/C=C\C(=O)NCCc2ccc(O)cc2)cc(OC)c1O	InChI=1S/C19H21NO5/c1-24-16-11-14(12-17(25-2)19(16)23)5-8-18(22)20-10-9-13-3-6-15(21)7-4-13/h3-8,11-12,21,23H,9-10H2,1-2H3,(H,20,22)	C19H21NO5	IEDBNTAKVGBZEP-UHFFFAOYSA-N	Exists in many Foods including EVOO, but it is not EVOO marker
Sinapyl alcohol	FDB029281	COc1cc(/C=C/CO)cc(OC)c1O	InChI=1S/C11H14O4/c1-14-9-6-8(4-3-5-12)7-10(15-2)11(9)13/h3-4,6-7,12-13H,5H2,1-2H3/b4-3+	C11H14O4	LZFOPEXOUVTGJS-ONEGZZNKSA-N	Exists in many Foods including EVOO, but it is not EVOO marker
Solasodine	FDB013944	C[C@@H]1[C@@H]2[C@H](C[C@@H]3[C@@H]4CC=C5C[C@@H](O)CC[C@@]5(C)[C@@H]4CC[C@]23C)O[C@@]21CC[C@@H](C)CN2	InChI=1S/C27H43NO2/c1-16-7-12-27(28-15-16)17(2)24-23(30-27)14-22-20-6-5-18-13-19(29)8-10-25(18,3)21(20)9-11-26(22,24)4/h5,16-17,19-24,28-29H,6-15H2,1-4H3	C27H43NO2	KWVISVAMQJWJSZ-UHFFFAOYSA-N	Exists in many Foods including EVOO, but it is not EVOO marker
solasodine 3-O-β-D-glucopyranoside	FDB031181	C[C@H]1[C@H]2[C@H](C[C@H]3[C@H]4CC=C5C[C@@H](CC[C@@]5(C)[C@@H]4CC[C@@]23C)O[C@@H]2O[C@@H](CO)[C@H](O)[C@H](O)[C@H]2O)O[C@@]21CC[C@@H](C)C[N+]2	InChI=1S/C33H52NO7/c1-17-7-12-33(34-15-17)18(2)26-24(41-33)14-23-21-6-5-19-13-20(8-10-31(19,3)22(21)9-11-32(23,26)4)39-30-29(38)28(37)27(36)25(16-35)40-30/h5,17-18,20-30,35-38H,6-16H2,1-4H3/q+1	C33H52NO7	NOYAMUQJJBVGBI-UHFFFAOYSA-N	Exists in many Foods including EVOO, but it is not EVOO marker
Soyasapogenol E	FDB013176	CC1(C)C[C@H]2C3=CC[C@@H]4[C@@]5(C)CC[C@H](O)[C@](C)(CO)[C@H]5CC[C@@]4(C)[C@]3(C)CC[C@@]2(C)C(=O)C1	InChI=1S/C30H48O3/c1-25(2)16-20-19-8-9-22-27(4)12-11-23(32)28(5,18-31)21(27)10-13-30(22,7)29(19,6)15-14-26(20,3)24(33)17-25/h8,20-23,31-32H,9-18H2,1-7H3	C30H48O3	FNRBOAGVUNHDIL-UHFFFAOYSA-N	Exists in many Foods including EVOO, but it is not EVOO marker
Sphingosine	FDB021919	CCCCCCCCCCCCC/C=C/[C@H](O)[C@@H](N)CO	InChI=1S/C18H37NO2/c1-2-3-4-5-6-7-8-9-10-11-12-13-14-15-18(21)17(19)16-20/h14-15,17-18,20-21H,2-13,16,19H2,1H3/b15-14+	C18H37NO2	WWUZIQQURGPMPG-CCEZHUSRSA-N	Exists in many Foods including EVOO, but it is not EVOO marker
Squalene	FDB015780	CC(=CCC/C(=C\CC/C(=C/CC/C=C(\C)/CC/C=C(\C)/CCC=C(C)C)/C)/C)C	InChI=1S/C30H50/c1-25(2)15-11-19-29(7)23-13-21-27(5)17-9-10-18-28(6)22-14-24-30(8)20-12-16-26(3)4/h15-18,23-24H,9-14,19-22H2,1-8H3/b27-17+,28-18+,29-23-,30-24+	C30H50	YYGNTYWPHWGJRM-FLHYQJCXSA-N	EVOO Marker
Stigmasterol	FDB001936	[C@@H]1(CC[C@H]2[C@@H]3CC=C4C[C@@H](O)CC[C@]4(C)[C@H]3CC[C@]12C)[C@H](C)/C=C/[C@@H](CC)C(C)C	InChI=1S/C29H48O/c1-7-21(19(2)3)9-8-20(4)25-12-13-26-24-11-10-22-18-23(30)14-16-28(22,5)27(24)15-17-29(25,26)6/h8-10,19-21,23-27,30H,7,11-18H2,1-6H3/b9-8+/t20-,21-,23+,24+,25-,26+,27+,28+,29-/m1/s1	C29H48O	HCXVJBMSMIARIN-CMDGGOBGSA-N	Exists in many Foods including EVOO, but it is not EVOO marker
stigmasterol 3-O-β-D-glucoside	FDB031185	CC[C@@H](/C=C/[C@@H](C)[C@H]1CC[C@H]2[C@@H]3CC=C4C[C@@H](CC[C@]4(C)[C@@H]3CC[C@]12C)O[C@@H]1O[C@H](CO)[C@@H](O)[C@@H](O)[C@@H]1O)C(C)C	InChI=1S/C35H58O6/c1-7-22(20(2)3)9-8-21(4)26-12-13-27-25-11-10-23-18-24(14-16-34(23,5)28(25)15-17-35(26,27)6)40-33-32(39)31(38)30(37)29(19-36)41-33/h8-10,20-22,24-33,36-39H,7,11-19H2,1-6H3	C35H58O6	VWDLOXMZIGUBKM-UHFFFAOYSA-N	Exists in many Foods including EVOO, but it is not EVOO marker
strictosidine	FDB031186	COC(=O)C1=CO[C@H](O[C@H]2O[C@@H](CO)[C@@H](O)[C@@H](O)[C@@H]2O)[C@@H](C=C)[C@@H]1C[C@@H]1NCCc2c1[nH]c1ccccc21	InChI=1S/C27H34N2O9/c1-3-13-16(10-19-21-15(8-9-28-19)14-6-4-5-7-18(14)29-21)17(25(34)35-2)12-36-26(13)38-27-24(33)23(32)22(31)20(11-30)37-27/h3-7,12-13,16,19-20,22-24,26-33H,1,8-11H2,2H3	C27H34N2O9	XBAMJZTXGWPTRM-UHFFFAOYSA-N	Exists in many Foods including EVOO, but it is not EVOO marker
Succinic acid	FDB001931	OC(=O)CCC(=O)O	InChI=1S/C4H6O4/c5-3(6)1-2-4(7)8/h1-2H2,(H,5,6)(H,7,8)	C4H6O4	KDYFGRWQOYBRFD-UHFFFAOYSA-N	Exists in many Foods including EVOO, but it is not EVOO marker
Syringic acid	FDB000514	COc1cc(cc(OC)c1O)C(=O)O	InChI=1S/C9H10O5/c1-13-6-3-5(9(11)12)4-7(14-2)8(6)10/h3-4,10H,1-2H3,(H,11,12)	C9H10O5	JMSVCTWVEWCHDZ-UHFFFAOYSA-N	EVOO Marker
Taraxerol	FDB013505	CC1(C)CC[C@]2(C)CC=C3[C@@]4(C)CC[C@H]5C(C)(C)[C@@H](O)CC[C@@]5(C)[C@H]4CC[C@]3(C)[C@H]2C1	InChI=1S/C30H50O/c1-25(2)17-18-27(5)13-9-21-29(7)14-10-20-26(3,4)24(31)12-16-28(20,6)22(29)11-15-30(21,8)23(27)19-25/h9,20,22-24,31H,10-19H2,1-8H3	C30H50O	GGGUGZHBAOMSFJ-UHFFFAOYSA-N	Exists in many Foods including EVOO, but it is not EVOO marker
Taxifolin	FDB002749	O[C@@H]1[C@H](Oc2cc(O)cc(O)c2C1=O)c1ccc(O)c(O)c1	InChI=1S/C15H12O7/c16-7-4-10(19)12-11(5-7)22-15(14(21)13(12)20)6-1-2-8(17)9(18)3-6/h1-5,14-19,21H/t14-,15+/m0/s1	C15H12O7	CXQWRCVTCMQVQX-UHFFFAOYSA-N	EVOO Marker
Teasterone	FDB012821	CC(C)[C@@H](C)[C@H](O)[C@@H](O)[C@H](C)[C@H]1CC[C@@H]2[C@H]3CC(=O)[C@H]4C[C@@H](O)CC[C@@]4(C)[C@@H]3CC[C@]12C	InChI=1S/C28H48O4/c1-15(2)16(3)25(31)26(32)17(4)20-7-8-21-19-14-24(30)23-13-18(29)9-11-28(23,6)22(19)10-12-27(20,21)5/h15-23,25-26,29,31-32H,7-14H2,1-6H3	C28H48O4	SBSXXCCMIWEPEE-UHFFFAOYSA-N	Exists in many Foods including EVOO, but it is not EVOO marker
Testosterone	FDB011544	C[C@]12CC[C@@H]3[C@H](CCC4=CC(=O)CC[C@]34C)[C@H]1CC[C@@H]2O	InChI=1S/C19H28O2/c1-18-9-7-13(20)11-12(18)3-4-14-15-5-6-17(21)19(15,2)10-8-16(14)18/h11,14-17,21H,3-10H2,1-2H3	C19H28O2	MUMGGOZAMZWBJJ-UHFFFAOYSA-N	Exists in many Foods including EVOO, but it is not EVOO marker
Thromboxane A2	FDB022632	C(=C\[C@H]1O[C@H]2C[C@H](O2)[C@@H]1C/C=C/CCCC(=O)O)/[C@@H](O)CCCCC	InChI=1S/C20H32O5/c1-2-3-6-9-15(21)12-13-17-16(18-14-20(24-17)25-18)10-7-4-5-8-11-19(22)23/h4,7,12-13,15-18,20-21H,2-3,5-6,8-11,14H2,1H3,(H,22,23)/t15-,16+,17+,18-,20+/m0/s1	C20H32O5	DSNBHJFQCNUKMA-UHFFFAOYSA-N	Exists in many Foods including EVOO, but it is not EVOO marker
Tormentic acid	FDB015577	C[C@H]1CC[C@@]2(CC[C@@]3(C)C(=CC[C@@H]4[C@]5(C)C[C@@H](O)[C@H](O)C(C)(C)[C@H]5CC[C@@]34C)[C@H]2[C@@]1(C)O)C(=O)O	InChI=1S/C30H48O5/c1-17-10-13-30(24(33)34)15-14-27(5)18(22(30)29(17,7)35)8-9-21-26(4)16-19(31)23(32)25(2,3)20(26)11-12-28(21,27)6/h8,17,19-23,31-32,35H,9-16H2,1-7H3,(H,33,34)	C30H48O5	OXVUXGFZHDKYLS-UHFFFAOYSA-N	EVOO Marker
trans-3'-hydroxycotinine	FDB031206	CN1[C@H](C[C@H](O)C1=O)c1cccnc1	InChI=1S/C10H12N2O2/c1-12-8(5-9(13)10(12)14)7-3-2-4-11-6-7/h2-4,6,8-9,13H,5H2,1H3	C10H12N2O2	XOKCJXZZNAUIQN-UHFFFAOYSA-N	Exists in many Foods including EVOO, but it is not EVOO marker
trans-5-O-caffeoyl-D-quinate	FDB031207	O[C@@H]1C[C@](O)(C[C@@H](OC(=O)/C=C/c2cc(O)c(O)cc2)[C@@H]1O)C(=O)O	InChI=1S/C16H18O9/c17-9-3-1-8(5-10(9)18)2-4-13(20)25-12-7-16(24,15(22)23)6-11(19)14(12)21/h1-5,11-12,14,17-19,21,24H,6-7H2,(H,22,23)/b4-2+/t11-,12-,14-,16+/m1/s1	C16H18O9	CWVRJTMFETXNAD-DUXPYHPUSA-N	Exists in many Foods including EVOO, but it is not EVOO marker
trans-caffeate	FDB031208	OC(=O)/C=C/c1cc(O)c(O)cc1	InChI=1S/C9H8O4/c10-7-3-1-6(5-8(7)11)2-4-9(12)13/h1-5,10-11H,(H,12,13)/b4-2+	C9H8O4	QAIPRVGONGVQAS-DUXPYHPUSA-N	Exists in many Foods including EVOO, but it is not EVOO marker
trans-Cinnamic acid	FDB008784	OC(=O)/C=C/c1ccccc1	InChI=1S/C9H8O2/c10-9(11)7-6-8-4-2-1-3-5-8/h1-7H,(H,10,11)/b7-6+	C9H8O2	WBYWAXJHAXSJNI-VOTSOKGWSA-N	EVOO Marker
trans-cinnamoyl-β-D-glucoside	FDB031210	C(=C\c1ccccc1)/C(=O)O[C@@H]1O[C@H](CO)[C@@H](O)[C@H](O)[C@H]1O	InChI=1S/C15H18O7/c16-8-10-12(18)13(19)14(20)15(21-10)22-11(17)7-6-9-4-2-1-3-5-9/h1-7,10,12-16,18-20H,8H2/b7-6+/t10-,12-,13+,14-,15+/m1/s1	C15H18O7	CJGRGYBLAHPYOM-VOTSOKGWSA-N	Exists in many Foods including EVOO, but it is not EVOO marker
trans-Cinnamyl alcohol	FDB000888	OC/C=C/c1ccccc1	InChI=1S/C9H10O/c10-8-4-7-9-5-2-1-3-6-9/h1-7,10H,8H2/b7-4+	C9H10O	OOCCDEMITAIZTP-QPJJXVBHSA-N	Exists in many Foods including EVOO, but it is not EVOO marker
trans-p-Coumaric acid	FDB002594	OC(=O)/C=C/c1ccc(O)cc1	InChI=1S/C9H8O3/c10-8-4-1-7(2-5-8)3-6-9(11)12/h1-6,10H,(H,11,12)/b6-3+	C9H8O3	NGSWKAQJJWESNS-ZZXKWVIFSA-N	EVOO Marker
Traumatin	FDB016346	OC(=O)CCCCCCCC/C=C/C=O	InChI=1S/C12H20O3/c13-11-9-7-5-3-1-2-4-6-8-10-12(14)15/h7,9,11H,1-6,8,10H2,(H,14,15)/b9-7+	C12H20O3	INMKWUNQKOWGEZ-VQHVLOKHSA-N	Exists in many Foods including EVOO, but it is not EVOO marker
Tryptophol	FDB010973	OCCc1c[nH]c2ccccc12	InChI=1S/C10H11NO/c12-6-5-8-7-11-10-4-2-1-3-9(8)10/h1-4,7,11-12H,5-6H2	C10H11NO	MBBOMCVGYCRMEA-UHFFFAOYSA-N	Exists in many Foods including EVOO, but it is not EVOO marker
Umbelliferone	FDB001094	Oc1cc2c(cc1)ccc(=O)o2	InChI=1S/C9H6O3/c10-7-3-1-6-2-4-9(11)12-8(6)5-7/h1-5,10H	C9H6O3	ORHBXUUXSCNDEV-UHFFFAOYSA-N	Exists in many Foods including EVOO, but it is not EVOO marker
Ureidoisobutyric acid	FDB022808	C[C@H](CNC(=O)N)C(=O)O	InChI=1S/C5H10N2O3/c1-3(4(8)9)2-7-5(6)10/h3H,2H2,1H3,(H,8,9)(H3,6,7,10)	C5H10N2O3	PHENTZNALBMCQD-UHFFFAOYSA-N	Exists in many Foods including EVOO, but it is not EVOO marker
Ureidopropionic acid	FDB021879	NC(=O)NCCC(=O)O	InChI=1S/C4H8N2O3/c5-4(9)6-2-1-3(7)8/h1-2H2,(H,7,8)(H3,5,6,9)	C4H8N2O3	JSJWCHRYRHKBBW-UHFFFAOYSA-N	Exists in many Foods including EVOO, but it is not EVOO marker
Ursolic acid	FDB014373	[C@@H]12[C@@H](C)[C@H](C)CC[C@@]1(CC[C@]1(C)C2=CC[C@@H]2[C@@]3(C)CC[C@H](O)C(C)(C)[C@H]3CC[C@@]12C)C(=O)O	InChI=1S/C30H48O3/c1-18-10-15-30(25(32)33)17-16-28(6)20(24(30)19(18)2)8-9-22-27(5)13-12-23(31)26(3,4)21(27)11-14-29(22,28)7/h8,18-19,21-24,31H,9-17H2,1-7H3,(H,32,33)/t18-,19+,21?,22-,23+,24+,27+,28-,29-,30+/m1/s1	C30H48O3	WCGUUGGRBIKTOS-UHFFFAOYSA-N	Exists in many Foods including EVOO, but it is not EVOO marker
Uvaol	FDB013518	C[C@@H]1CC[C@]2(CO)CC[C@@]3(C)C(=CC[C@H]4[C@]5(C)CC[C@@H](O)C(C)(C)[C@@H]5CC[C@@]34C)[C@@H]2[C@@H]1C	InChI=1S/C30H50O2/c1-19-10-15-30(18-31)17-16-28(6)21(25(30)20(19)2)8-9-23-27(5)13-12-24(32)26(3,4)22(27)11-14-29(23,28)7/h8,19-20,22-25,31-32H,9-18H2,1-7H3	C30H50O2	XUARCIYIVXVTAE-UHFFFAOYSA-N	EVOO Marker
Vaccenic acid	FDB002952	CCCCCC/C=C\CCCCCCCCCC(=O)O	InChI=1S/C18H34O2/c1-2-3-4-5-6-7-8-9-10-11-12-13-14-15-16-17-18(19)20/h7-8H,2-6,9-17H2,1H3,(H,19,20)/b8-7-	C18H34O2	UWHZIFQPPBDJPM-FPLPWBNLSA-N	Exists in many Foods including EVOO, but it is not EVOO marker
Vanillic acid	FDB000846	COc1c(O)ccc(c1)C(=O)O	InChI=1S/C8H8O4/c1-12-7-4-5(8(10)11)2-3-6(7)9/h2-4,9H,1H3,(H,10,11)	C8H8O4	WKOLLVMJNQIZCI-UHFFFAOYSA-N	EVOO Marker
Vanillin	FDB000838	COc1cc(C=O)ccc1O	InChI=1S/C8H8O3/c1-11-8-4-6(5-9)2-3-7(8)10/h2-5,10H,1H3	C8H8O3	MWOOGOJBHIARFG-UHFFFAOYSA-N	EVOO Marker
Vanillylamine	FDB028931	COc1cc(CN)ccc1O	InChI=1S/C8H11NO2/c1-11-8-4-6(5-9)2-3-7(8)10/h2-4,10H,5,9H2,1H3	C8H11NO2	WRPWWVNUCXQDQV-UHFFFAOYSA-N	Exists in many Foods including EVOO, but it is not EVOO marker
Vanylglycol	FDB022651	COc1cc(ccc1O)[C@H](O)CO	InChI=1S/C9H12O4/c1-13-9-4-6(8(12)5-10)2-3-7(9)11/h2-4,8,10-12H,5H2,1H3	C9H12O4	FBWPWWWZWKPJFL-UHFFFAOYSA-N	Exists in many Foods including EVOO, but it is not EVOO marker
Vestitone	FDB008258	COc1cc(O)c(cc1)[C@H]1COc2c(ccc(O)c2)C1=O	InChI=1S/C16H14O5/c1-20-10-3-5-11(14(18)7-10)13-8-21-15-6-9(17)2-4-12(15)16(13)19/h2-7,13,17-18H,8H2,1H3	C16H14O5	WQCJOKYOIJVEFN-UHFFFAOYSA-N	Exists in many Foods including EVOO, but it is not EVOO marker
Violaxanthin	FDB014725	C/C(=C\C=C\C=C(/C)\C=C/C=C(\C)/C=C/[C@@]12O[C@]1(C)C[C@@H](O)CC2(C)C)/C=C/C=C(\C)/C=C/[C@]12O[C@@]1(C)C[C@@H](O)CC2(C)C	InChI=1S/C40H56O4/c1-29(17-13-19-31(3)21-23-39-35(5,6)25-33(41)27-37(39,9)43-39)15-11-12-16-30(2)18-14-20-32(4)22-24-40-36(7,8)26-34(42)28-38(40,10)44-40/h11-24,33-34,41-42H,25-28H2,1-10H3/b12-11+,17-13+,18-14+,23-21+,24-22+,29-15+,30-16+,31-19+,32-20+	C40H56O4	SZCBXWMUOPQSOX-DKLMTRRASA-N	Exists in many Foods including EVOO, but it is not EVOO marker
Zeaxanthin	FDB014726	C/C(=C\C=C\C=C(\C)/C=C/C=C(\C)/C=C/C1=C(C)C[C@H](O)CC1(C)C)/C=C/C=C(\C)/C=C/C1=C(C)C[C@@H](O)CC1(C)C	InChI=1S/C40H56O2/c1-29(17-13-19-31(3)21-23-37-33(5)25-35(41)27-39(37,7)8)15-11-12-16-30(2)18-14-20-32(4)22-24-38-34(6)26-36(42)28-40(38,9)10/h11-24,35-36,41-42H,25-28H2,1-10H3/b12-11+,17-13+,18-14+,23-21+,24-22+,29-15+,30-16+,31-19+,32-20+	C40H56O2	JKQXZKUSFCKOGQ-DKLMTRRASA-N	Exists in many Foods including EVOO, but it is not EVOO marker
Zymosterol intermediate 2	FDB023869	[C@@H](C)(CCC=C(C)C)[C@H]1CC[C@H]2C3=C(CC[C@]12C)[C@@]1(C)CC[C@H](O)C[C@@H]1CC3	InChI=1S/C27H44O/c1-18(2)7-6-8-19(3)23-11-12-24-22-10-9-20-17-21(28)13-15-26(20,4)25(22)14-16-27(23,24)5/h7,19-21,23-24,28H,6,8-17H2,1-5H3/t19-,20+,21+,23-,24+,26+,27-/m1/s1	C27H44O	CGSJXLIKVBJVRY-UHFFFAOYSA-N	Exists in many Foods including EVOO, but it is not EVOO marker
