# Supplementary material for: Alzheimer’s disease: using gene/protein network machine learning for molecule discovery in olive oil
Source: Hum Genomics. 2023 Jul 7;17:57. doi: 10.1186/s40246-023-00503-6 (PMC10327379; doi:10.1186/s40246-023-00503-6)
Supplement: Supplementary file 4 — Additional file 4 67 EVOO marker phytochemicals predicted and ranked according to the highest probability of influencing AD onset and/or progression. [file 40246_2023_503_MOESM4_ESM.csv]

EVOO Marker Phytochemical	Model 1	Model 2	Model 3	Model 4	Model 5	Model 6	Model 7	Model 8	Model 9	Model 10	Model 11	Model 12	Model 13	Model 14	Model 15	Model 16	Model 17	Model 18	Model 19	Model 20	Model 21	Model 22	Model 23	Model 24	Model 25	Model 26	Model 27	Model 28	Model 29	Model 30	Model 31	Model 32	Model 33	Model 34	Model 35	Model 36	Model 37	Model 38	Model 39	Model 40	Model 41	Model 42	Model 43	Model 44	Model 45	Model 46	Model 47	Model 48	Model 49
Quercetin	81.5	81.5	76.3	76.3	76.3	76.3	76.3	76.3	76.3	76.3	81.5	76.3	76.3	76.3	81.5	76.3	76.3	76.3	76.3	76.3	76.3	81.5	81.5	76.3	76.3	76.3	81.5	81.5	76.3	76.3	76.3	76.3	76.3	81.5	76.3	76.3	76.3	76.3	76.3	76.3	81.5	76.3	81.5	76.3	76.3	76.3	76.3	81.5	81.5
Genistein	78.4	78.4	74.1	74.1	74.1	74.1	74.1	74.1	74.1	74.1	78.4	74.1	74.1	74.1	78.4	74.1	74.1	74.1	74.1	74.1	74.1	78.4	78.4	74.1	74.1	74.1	78.4	78.4	74.1	74.1	74.1	74.1	74.1	78.4	74.1	74.1	74.1	74.1	74.1	74.1	78.4	74.1	78.4	74.1	74.1	74.1	74.1	78.4	78.4
Luteolin 7-rhamnosylglucoside	76.3	76.3	72.8	72.8	72.8	72.8	72.8	72.8	72.8	72.8	76.3	72.8	72.8	72.8	76.3	72.8	72.8	72.8	72.8	72.8	72.8	76.3	76.3	72.8	72.8	72.8	76.3	76.3	72.8	72.8	72.8	72.8	72.8	76.3	72.8	72.8	72.8	72.8	72.8	72.8	76.3	72.8	76.3	72.8	72.8	72.8	72.8	76.3	76.3
palmitoleate|Palmitelaidic acid	70.8	70.8	68.9	68.9	68.9	68.9	68.9	68.9	68.9	68.9	70.8	68.9	68.9	68.9	70.8	68.9	68.9	68.9	68.9	68.9	68.9	70.8	70.8	68.9	68.9	68.9	70.8	70.8	68.9	68.9	68.9	68.9	68.9	70.8	68.9	68.9	68.9	68.9	68.9	68.9	70.8	68.9	70.8	68.9	68.9	68.9	68.9	70.8	70.8
Stearic acid	68.3	68.3	67.1	67.1	67.1	67.1	67.1	67.1	67.1	67.1	68.3	67.1	67.1	67.1	68.3	67.1	67.1	67.1	67.1	67.1	67.1	68.3	68.3	67.1	67.1	67.1	68.3	68.3	67.1	67.1	67.1	67.1	67.1	68.3	67.1	67.1	67.1	67.1	67.1	67.1	68.3	67.1	68.3	67.1	67.1	67.1	67.1	68.3	68.3
Apigenin	68.7	68.7	66.7	66.7	66.7	66.7	66.7	66.7	66.7	66.7	68.7	66.7	66.7	66.7	68.7	66.7	66.7	66.7	66.7	66.7	66.7	68.7	68.7	66.7	66.7	66.7	68.7	68.7	66.7	66.7	66.7	66.7	66.7	68.7	66.7	66.7	66.7	66.7	66.7	66.7	68.7	66.7	68.7	66.7	66.7	66.7	66.7	68.7	68.7
alpha-Catechin|()-Catechin|ent-Epicatechin|catechin	67.1	67.1	66	66	66	66	66	66	66	66	67.1	66	66	66	67.1	66	66	66	66	66	66	67.1	67.1	66	66	66	67.1	67.1	66	66	66	66	66	67.1	66	66	66	66	66	66	67.1	66	67.1	66	66	66	66	67.1	67.1
Kaempferol	66.1	66.1	64.7	64.7	64.7	64.7	64.7	64.7	64.7	64.7	66.1	64.7	64.7	64.7	66.1	64.7	64.7	64.7	64.7	64.7	64.7	66.1	66.1	64.7	64.7	64.7	66.1	66.1	64.7	64.7	64.7	64.7	64.7	66.1	64.7	64.7	64.7	64.7	64.7	64.7	66.1	64.7	66.1	64.7	64.7	64.7	64.7	66.1	66.1
(all-E)-Squalene|Squalene	63.2	63.2	64	64	64	64	64	64	64	64	63.2	64	64	64	63.2	64	64	64	64	64	64	63.2	63.2	64	64	64	63.2	63.2	64	64	64	64	64	63.2	64	64	64	64	64	64	63.2	64	63.2	64	64	64	64	63.2	63.2
Quercetin 3-rutinoside|rutin	62.1	62.1	62.7	62.7	62.7	62.7	62.7	62.7	62.7	62.7	62.1	62.7	62.7	62.7	62.1	62.7	62.7	62.7	62.7	62.7	62.7	62.1	62.1	62.7	62.7	62.7	62.1	62.1	62.7	62.7	62.7	62.7	62.7	62.1	62.7	62.7	62.7	62.7	62.7	62.7	62.1	62.7	62.1	62.7	62.7	62.7	62.7	62.1	62.1
Daidzein	62.5	62.5	62	62	62	62	62	62	62	62	62.5	62	62	62	62.5	62	62	62	62	62	62	62.5	62.5	62	62	62	62.5	62.5	62	62	62	62	62	62.5	62	62	62	62	62	62	62.5	62	62.5	62	62	62	62	62.5	62.5
Gallic acid	62	62	61.3	61.3	61.3	61.3	61.3	61.3	61.3	61.3	62	61.3	61.3	61.3	62	61.3	61.3	61.3	61.3	61.3	61.3	62	62	61.3	61.3	61.3	62	62	61.3	61.3	61.3	61.3	61.3	62	61.3	61.3	61.3	61.3	61.3	61.3	62	61.3	62	61.3	61.3	61.3	61.3	62	62
3-Methoxy-4-hydroxyphenylacetic acid	60.6	60.6	62	62	62	62	62	62	62	62	60.6	62	62	62	60.6	62	62	62	62	62	62	60.6	60.6	62	62	62	60.6	60.6	62	62	62	62	62	60.6	62	62	62	62	62	62	60.6	62	60.6	62	62	62	62	60.6	60.6
Myricetin 3-digalactoside	60.8	60.8	60.9	60.9	60.9	60.9	60.9	60.9	60.9	60.9	60.8	60.9	60.9	60.9	60.8	60.9	60.9	60.9	60.9	60.9	60.9	60.8	60.8	60.9	60.9	60.9	60.8	60.8	60.9	60.9	60.9	60.9	60.9	60.8	60.9	60.9	60.9	60.9	60.9	60.9	60.8	60.9	60.8	60.9	60.9	60.9	60.9	60.8	60.8
Farnesol|(2E,6E)-Farnesol|Farnesol|(2Z,6E)-Farnesol	59.4	59.4	60.5	60.5	60.5	60.5	60.5	60.5	60.5	60.5	59.4	60.5	60.5	60.5	59.4	60.5	60.5	60.5	60.5	60.5	60.5	59.4	59.4	60.5	60.5	60.5	59.4	59.4	60.5	60.5	60.5	60.5	60.5	59.4	60.5	60.5	60.5	60.5	60.5	60.5	59.4	60.5	59.4	60.5	60.5	60.5	60.5	59.4	59.4
1,4-Benzoquinone	58.6	58.6	60.3	60.3	60.3	60.3	60.3	60.3	60.3	60.3	58.6	60.3	60.3	60.3	58.6	60.3	60.3	60.3	60.3	60.3	60.3	58.6	58.6	60.3	60.3	60.3	58.6	58.6	60.3	60.3	60.3	60.3	60.3	58.6	60.3	60.3	60.3	60.3	60.3	60.3	58.6	60.3	58.6	60.3	60.3	60.3	60.3	58.6	58.6
(S)-Naringenin|Naringenin fructoside	59.2	59.2	59.6	59.6	59.6	59.6	59.6	59.6	59.6	59.6	59.2	59.6	59.6	59.6	59.2	59.6	59.6	59.6	59.6	59.6	59.6	59.2	59.2	59.6	59.6	59.6	59.2	59.2	59.6	59.6	59.6	59.6	59.6	59.2	59.6	59.6	59.6	59.6	59.6	59.6	59.2	59.6	59.2	59.6	59.6	59.6	59.6	59.2	59.2
Lutein|Calthaxanthin|Lutein ester	58.4	58.4	59.7	59.7	59.7	59.7	59.7	59.7	59.7	59.7	58.4	59.7	59.7	59.7	58.4	59.7	59.7	59.7	59.7	59.7	59.7	58.4	58.4	59.7	59.7	59.7	58.4	58.4	59.7	59.7	59.7	59.7	59.7	58.4	59.7	59.7	59.7	59.7	59.7	59.7	58.4	59.7	58.4	59.7	59.7	59.7	59.7	58.4	58.4
3-Phenyl-2-propenal|(Z)-3-Phenyl-2-propenal|cinnamaldehyde	56	56	57	57	57	57	57	57	57	57	56	57	57	57	56	57	57	57	57	57	57	56	56	57	57	57	56	56	57	57	57	57	57	56	57	57	57	57	57	57	56	57	56	57	57	57	57	56	56
(R)-pantothenate|Pantothenic acid	51.9	51.9	55.2	55.2	55.2	55.2	55.2	55.2	55.2	55.2	51.9	55.2	55.2	55.2	51.9	55.2	55.2	55.2	55.2	55.2	55.2	51.9	51.9	55.2	55.2	55.2	51.9	51.9	55.2	55.2	55.2	55.2	55.2	51.9	55.2	55.2	55.2	55.2	55.2	55.2	51.9	55.2	51.9	55.2	55.2	55.2	55.2	51.9	51.9
(2S)-pinocembrin	49.2	49.2	52.2	52.2	52.2	52.2	52.2	52.2	52.2	52.2	49.2	52.2	52.2	52.2	49.2	52.2	52.2	52.2	52.2	52.2	52.2	49.2	49.2	52.2	52.2	52.2	49.2	49.2	52.2	52.2	52.2	52.2	52.2	49.2	52.2	52.2	52.2	52.2	52.2	52.2	49.2	52.2	49.2	52.2	52.2	52.2	52.2	49.2	49.2
Quercitrin	49	49	52.2	52.2	52.2	52.2	52.2	52.2	52.2	52.2	49	52.2	52.2	52.2	49	52.2	52.2	52.2	52.2	52.2	52.2	49	49	52.2	52.2	52.2	49	49	52.2	52.2	52.2	52.2	52.2	49	52.2	52.2	52.2	52.2	52.2	52.2	49	52.2	49	52.2	52.2	52.2	52.2	49	49
Acteoside|Acteoside	50.2	50.2	51	51	51	51	51	51	51	51	50.2	51	51	51	50.2	51	51	51	51	51	51	50.2	50.2	51	51	51	50.2	50.2	51	51	51	51	51	50.2	51	51	51	51	51	51	50.2	51	50.2	51	51	51	51	50.2	50.2
Alliin|(R)C(S)S-Alliin	47.2	47.2	52.3	52.3	52.3	52.3	52.3	52.3	52.3	52.3	47.2	52.3	52.3	52.3	47.2	52.3	52.3	52.3	52.3	52.3	52.3	47.2	47.2	52.3	52.3	52.3	47.2	47.2	52.3	52.3	52.3	52.3	52.3	47.2	52.3	52.3	52.3	52.3	52.3	52.3	47.2	52.3	47.2	52.3	52.3	52.3	52.3	47.2	47.2
Carpylic acid	48.3	48.3	51.4	51.4	51.4	51.4	51.4	51.4	51.4	51.4	48.3	51.4	51.4	51.4	48.3	51.4	51.4	51.4	51.4	51.4	51.4	48.3	48.3	51.4	51.4	51.4	48.3	48.3	51.4	51.4	51.4	51.4	51.4	48.3	51.4	51.4	51.4	51.4	51.4	51.4	48.3	51.4	48.3	51.4	51.4	51.4	51.4	48.3	48.3
trans-cinnamate|cis-Cinnamic acid	46.8	46.8	50.7	50.7	50.7	50.7	50.7	50.7	50.7	50.7	46.8	50.7	50.7	50.7	46.8	50.7	50.7	50.7	50.7	50.7	50.7	46.8	46.8	50.7	50.7	50.7	46.8	46.8	50.7	50.7	50.7	50.7	50.7	46.8	50.7	50.7	50.7	50.7	50.7	50.7	46.8	50.7	46.8	50.7	50.7	50.7	50.7	46.8	46.8
tyrosol	46.2	46.2	49.6	49.6	49.6	49.6	49.6	49.6	49.6	49.6	46.2	49.6	49.6	49.6	46.2	49.6	49.6	49.6	49.6	49.6	49.6	46.2	46.2	49.6	49.6	49.6	46.2	46.2	49.6	49.6	49.6	49.6	49.6	46.2	49.6	49.6	49.6	49.6	49.6	49.6	46.2	49.6	46.2	49.6	49.6	49.6	49.6	46.2	46.2
4-coumarate|cis-p-Coumaric acid|p-Coumaric acid	45.5	45.5	49.1	49.1	49.1	49.1	49.1	49.1	49.1	49.1	45.5	49.1	49.1	49.1	45.5	49.1	49.1	49.1	49.1	49.1	49.1	45.5	45.5	49.1	49.1	49.1	45.5	45.5	49.1	49.1	49.1	49.1	49.1	45.5	49.1	49.1	49.1	49.1	49.1	49.1	45.5	49.1	45.5	49.1	49.1	49.1	49.1	45.5	45.5
Luteolin 7-glucoside|Luteolin 7-galactoside	45.5	45.5	48.7	48.7	48.7	48.7	48.7	48.7	48.7	48.7	45.5	48.7	48.7	48.7	45.5	48.7	48.7	48.7	48.7	48.7	48.7	45.5	45.5	48.7	48.7	48.7	45.5	45.5	48.7	48.7	48.7	48.7	48.7	45.5	48.7	48.7	48.7	48.7	48.7	48.7	45.5	48.7	45.5	48.7	48.7	48.7	48.7	45.5	45.5
Vanillic acid|Vanillic acid	44.8	44.8	48.4	48.4	48.4	48.4	48.4	48.4	48.4	48.4	44.8	48.4	48.4	48.4	44.8	48.4	48.4	48.4	48.4	48.4	48.4	44.8	44.8	48.4	48.4	48.4	44.8	44.8	48.4	48.4	48.4	48.4	48.4	44.8	48.4	48.4	48.4	48.4	48.4	48.4	44.8	48.4	44.8	48.4	48.4	48.4	48.4	44.8	44.8
protocatechuate	45.1	45.1	47.7	47.7	47.7	47.7	47.7	47.7	47.7	47.7	45.1	47.7	47.7	47.7	45.1	47.7	47.7	47.7	47.7	47.7	47.7	45.1	45.1	47.7	47.7	47.7	45.1	45.1	47.7	47.7	47.7	47.7	47.7	45.1	47.7	47.7	47.7	47.7	47.7	47.7	45.1	47.7	45.1	47.7	47.7	47.7	47.7	45.1	45.1
3-Epioleanolic acid|Oleanolic acid	44.1	44.1	46.3	46.3	46.3	46.3	46.3	46.3	46.3	46.3	44.1	46.3	46.3	46.3	44.1	46.3	46.3	46.3	46.3	46.3	46.3	44.1	44.1	46.3	46.3	46.3	44.1	44.1	46.3	46.3	46.3	46.3	46.3	44.1	46.3	46.3	46.3	46.3	46.3	46.3	44.1	46.3	44.1	46.3	46.3	46.3	46.3	44.1	44.1
Rhamnoisoliquiritin	41	41	44.5	44.5	44.5	44.5	44.5	44.5	44.5	44.5	41	44.5	44.5	44.5	41	44.5	44.5	44.5	44.5	44.5	44.5	41	41	44.5	44.5	44.5	41	41	44.5	44.5	44.5	44.5	44.5	41	44.5	44.5	44.5	44.5	44.5	44.5	41	44.5	41	44.5	44.5	44.5	44.5	41	41
Vanillin	38.7	38.7	43.2	43.2	43.2	43.2	43.2	43.2	43.2	43.2	38.7	43.2	43.2	43.2	38.7	43.2	43.2	43.2	43.2	43.2	43.2	38.7	38.7	43.2	43.2	43.2	38.7	38.7	43.2	43.2	43.2	43.2	43.2	38.7	43.2	43.2	43.2	43.2	43.2	43.2	38.7	43.2	38.7	43.2	43.2	43.2	43.2	38.7	38.7
Chrysoeriol 7-triglucuronide	36.6	36.6	41.9	41.9	41.9	41.9	41.9	41.9	41.9	41.9	36.6	41.9	41.9	41.9	36.6	41.9	41.9	41.9	41.9	41.9	41.9	36.6	36.6	41.9	41.9	41.9	36.6	36.6	41.9	41.9	41.9	41.9	41.9	36.6	41.9	41.9	41.9	41.9	41.9	41.9	36.6	41.9	36.6	41.9	41.9	41.9	41.9	36.6	36.6
Nonanal	37.3	37.3	41.5	41.5	41.5	41.5	41.5	41.5	41.5	41.5	37.3	41.5	41.5	41.5	37.3	41.5	41.5	41.5	41.5	41.5	41.5	37.3	37.3	41.5	41.5	41.5	37.3	37.3	41.5	41.5	41.5	41.5	41.5	37.3	41.5	41.5	41.5	41.5	41.5	41.5	37.3	41.5	37.3	41.5	41.5	41.5	41.5	37.3	37.3
(+)-taxifolin|taxifolin	35.4	35.4	39.8	39.8	39.8	39.8	39.8	39.8	39.8	39.8	35.4	39.8	39.8	39.8	35.4	39.8	39.8	39.8	39.8	39.8	39.8	35.4	35.4	39.8	39.8	39.8	35.4	35.4	39.8	39.8	39.8	39.8	39.8	35.4	39.8	39.8	39.8	39.8	39.8	39.8	35.4	39.8	35.4	39.8	39.8	39.8	39.8	35.4	35.4
Daidzin	37.7	37.7	38.1	38.1	38.1	38.1	38.1	38.1	38.1	38.1	37.7	38.1	38.1	38.1	37.7	38.1	38.1	38.1	38.1	38.1	38.1	37.7	37.7	38.1	38.1	38.1	37.7	37.7	38.1	38.1	38.1	38.1	38.1	37.7	38.1	38.1	38.1	38.1	38.1	38.1	37.7	38.1	37.7	38.1	38.1	38.1	38.1	37.7	37.7
Eudesmic acid	34.8	34.8	38.6	38.6	38.6	38.6	38.6	38.6	38.6	38.6	34.8	38.6	38.6	38.6	34.8	38.6	38.6	38.6	38.6	38.6	38.6	34.8	34.8	38.6	38.6	38.6	34.8	34.8	38.6	38.6	38.6	38.6	38.6	34.8	38.6	38.6	38.6	38.6	38.6	38.6	34.8	38.6	34.8	38.6	38.6	38.6	38.6	34.8	34.8
m-Coumaric acid|trans-m-Coumaric acid	34.4	34.4	37.4	37.4	37.4	37.4	37.4	37.4	37.4	37.4	34.4	37.4	37.4	37.4	34.4	37.4	37.4	37.4	37.4	37.4	37.4	34.4	34.4	37.4	37.4	37.4	34.4	34.4	37.4	37.4	37.4	37.4	37.4	34.4	37.4	37.4	37.4	37.4	37.4	37.4	34.4	37.4	34.4	37.4	37.4	37.4	37.4	34.4	34.4
Oleuropein-aglycone	33.3	33.3	36.4	36.4	36.4	36.4	36.4	36.4	36.4	36.4	33.3	36.4	36.4	36.4	33.3	36.4	36.4	36.4	36.4	36.4	36.4	33.3	33.3	36.4	36.4	36.4	33.3	33.3	36.4	36.4	36.4	36.4	36.4	33.3	36.4	36.4	36.4	36.4	36.4	36.4	33.3	36.4	33.3	36.4	36.4	36.4	36.4	33.3	33.3
Anthemoside|Apiumetrin	31.9	31.9	34.2	34.2	34.2	34.2	34.2	34.2	34.2	34.2	31.9	34.2	34.2	34.2	31.9	34.2	34.2	34.2	34.2	34.2	34.2	31.9	31.9	34.2	34.2	34.2	31.9	31.9	34.2	34.2	34.2	34.2	34.2	31.9	34.2	34.2	34.2	34.2	34.2	34.2	31.9	34.2	31.9	34.2	34.2	34.2	34.2	31.9	31.9
gamma-Resorcylic acid	31.2	31.2	34.4	34.4	34.4	34.4	34.4	34.4	34.4	34.4	31.2	34.4	34.4	34.4	31.2	34.4	34.4	34.4	34.4	34.4	34.4	31.2	31.2	34.4	34.4	34.4	31.2	31.2	34.4	34.4	34.4	34.4	34.4	31.2	34.4	34.4	34.4	34.4	34.4	34.4	31.2	34.4	31.2	34.4	34.4	34.4	34.4	31.2	31.2
Phloretic acid	30.4	30.4	33.5	33.5	33.5	33.5	33.5	33.5	33.5	33.5	30.4	33.5	33.5	33.5	30.4	33.5	33.5	33.5	33.5	33.5	33.5	30.4	30.4	33.5	33.5	33.5	30.4	30.4	33.5	33.5	33.5	33.5	33.5	30.4	33.5	33.5	33.5	33.5	33.5	33.5	30.4	33.5	30.4	33.5	33.5	33.5	33.5	30.4	30.4
Syringic acid	28.6	28.6	31.6	31.6	31.6	31.6	31.6	31.6	31.6	31.6	28.6	31.6	31.6	31.6	28.6	31.6	31.6	31.6	31.6	31.6	31.6	28.6	28.6	31.6	31.6	31.6	28.6	28.6	31.6	31.6	31.6	31.6	31.6	28.6	31.6	31.6	31.6	31.6	31.6	31.6	28.6	31.6	28.6	31.6	31.6	31.6	31.6	28.6	28.6
Oleic Acid	27.5	27.5	29.9	29.9	29.9	29.9	29.9	29.9	29.9	29.9	27.5	29.9	29.9	29.9	27.5	29.9	29.9	29.9	29.9	29.9	29.9	27.5	27.5	29.9	29.9	29.9	27.5	27.5	29.9	29.9	29.9	29.9	29.9	27.5	29.9	29.9	29.9	29.9	29.9	29.9	27.5	29.9	27.5	29.9	29.9	29.9	29.9	27.5	27.5
5-deoxyflavanone|Liquiritin rhamnoside	26.2	26.2	28.2	28.2	28.2	28.2	28.2	28.2	28.2	28.2	26.2	28.2	28.2	28.2	26.2	28.2	28.2	28.2	28.2	28.2	28.2	26.2	26.2	28.2	28.2	28.2	26.2	26.2	28.2	28.2	28.2	28.2	28.2	26.2	28.2	28.2	28.2	28.2	28.2	28.2	26.2	28.2	26.2	28.2	28.2	28.2	28.2	26.2	26.2
Luteolin 7-methyl ether	25.3	25.3	27.5	27.5	27.5	27.5	27.5	27.5	27.5	27.5	25.3	27.5	27.5	27.5	25.3	27.5	27.5	27.5	27.5	27.5	27.5	25.3	25.3	27.5	27.5	27.5	25.3	25.3	27.5	27.5	27.5	27.5	27.5	25.3	27.5	27.5	27.5	27.5	27.5	27.5	25.3	27.5	25.3	27.5	27.5	27.5	27.5	25.3	25.3
Myristoleic acid	24.2	24.2	24.8	24.8	24.8	24.8	24.8	24.8	24.8	24.8	24.2	24.8	24.8	24.8	24.2	24.8	24.8	24.8	24.8	24.8	24.8	24.2	24.2	24.8	24.8	24.8	24.2	24.2	24.8	24.8	24.8	24.8	24.8	24.2	24.8	24.8	24.8	24.8	24.8	24.8	24.2	24.8	24.2	24.8	24.8	24.8	24.8	24.2	24.2
Diosmetin	22.1	22.1	23.8	23.8	23.8	23.8	23.8	23.8	23.8	23.8	22.1	23.8	23.8	23.8	22.1	23.8	23.8	23.8	23.8	23.8	23.8	22.1	22.1	23.8	23.8	23.8	22.1	22.1	23.8	23.8	23.8	23.8	23.8	22.1	23.8	23.8	23.8	23.8	23.8	23.8	22.1	23.8	22.1	23.8	23.8	23.8	23.8	22.1	22.1
3,4-dihydroxyphenylglycol	22.1	22.1	22.3	22.3	22.3	22.3	22.3	22.3	22.3	22.3	22.1	22.3	22.3	22.3	22.1	22.3	22.3	22.3	22.3	22.3	22.3	22.1	22.1	22.3	22.3	22.3	22.1	22.1	22.3	22.3	22.3	22.3	22.3	22.1	22.3	22.3	22.3	22.3	22.3	22.3	22.1	22.3	22.1	22.3	22.3	22.3	22.3	22.1	22.1
3-(3,4-Dihydroxyphenyl)propanoic acid	20.5	20.5	21.9	21.9	21.9	21.9	21.9	21.9	21.9	21.9	20.5	21.9	21.9	21.9	20.5	21.9	21.9	21.9	21.9	21.9	21.9	20.5	20.5	21.9	21.9	21.9	20.5	20.5	21.9	21.9	21.9	21.9	21.9	20.5	21.9	21.9	21.9	21.9	21.9	21.9	20.5	21.9	20.5	21.9	21.9	21.9	21.9	20.5	20.5
Hydroxytyrosol	21.1	21.1	20.5	20.5	20.5	20.5	20.5	20.5	20.5	20.5	21.1	20.5	20.5	20.5	21.1	20.5	20.5	20.5	20.5	20.5	20.5	21.1	21.1	20.5	20.5	20.5	21.1	21.1	20.5	20.5	20.5	20.5	20.5	21.1	20.5	20.5	20.5	20.5	20.5	20.5	21.1	20.5	21.1	20.5	20.5	20.5	20.5	21.1	21.1
Phlorizin	24.5	24.5	17.7	17.7	17.7	17.7	17.7	17.7	17.7	17.7	24.5	17.7	17.7	17.7	24.5	17.7	17.7	17.7	17.7	17.7	17.7	24.5	24.5	17.7	17.7	17.7	24.5	24.5	17.7	17.7	17.7	17.7	17.7	24.5	17.7	17.7	17.7	17.7	17.7	17.7	24.5	17.7	24.5	17.7	17.7	17.7	17.7	24.5	24.5
3-Methoxy-4-hydroxyphenylglycolaldehyde	21	21	19.3	19.3	19.3	19.3	19.3	19.3	19.3	19.3	21	19.3	19.3	19.3	21	19.3	19.3	19.3	19.3	19.3	19.3	21	21	19.3	19.3	19.3	21	21	19.3	19.3	19.3	19.3	19.3	21	19.3	19.3	19.3	19.3	19.3	19.3	21	19.3	21	19.3	19.3	19.3	19.3	21	21
Peonidin 3-(coumaroyl-rutinoside) 5-glucoside	18.5	18.5	18.5	18.5	18.5	18.5	18.5	18.5	18.5	18.5	18.5	18.5	18.5	18.5	18.5	18.5	18.5	18.5	18.5	18.5	18.5	18.5	18.5	18.5	18.5	18.5	18.5	18.5	18.5	18.5	18.5	18.5	18.5	18.5	18.5	18.5	18.5	18.5	18.5	18.5	18.5	18.5	18.5	18.5	18.5	18.5	18.5	18.5	18.5
loganin	18.5	18.5	17.9	17.9	17.9	17.9	17.9	17.9	17.9	17.9	18.5	17.9	17.9	17.9	18.5	17.9	17.9	17.9	17.9	17.9	17.9	18.5	18.5	17.9	17.9	17.9	18.5	18.5	17.9	17.9	17.9	17.9	17.9	18.5	17.9	17.9	17.9	17.9	17.9	17.9	18.5	17.9	18.5	17.9	17.9	17.9	17.9	18.5	18.5
3,4-Dimethoxybenzoic acid	16.7	16.7	15.5	15.5	15.5	15.5	15.5	15.5	15.5	15.5	16.7	15.5	15.5	15.5	16.7	15.5	15.5	15.5	15.5	15.5	15.5	16.7	16.7	15.5	15.5	15.5	16.7	16.7	15.5	15.5	15.5	15.5	15.5	16.7	15.5	15.5	15.5	15.5	15.5	15.5	16.7	15.5	16.7	15.5	15.5	15.5	15.5	16.7	16.7
Bisnoryangonin	15.3	15.3	13.7	13.7	13.7	13.7	13.7	13.7	13.7	13.7	15.3	13.7	13.7	13.7	15.3	13.7	13.7	13.7	13.7	13.7	13.7	15.3	15.3	13.7	13.7	13.7	15.3	15.3	13.7	13.7	13.7	13.7	13.7	15.3	13.7	13.7	13.7	13.7	13.7	13.7	15.3	13.7	15.3	13.7	13.7	13.7	13.7	15.3	15.3
2'-Hydroxygenistein	14.8	14.8	13.1	13.1	13.1	13.1	13.1	13.1	13.1	13.1	14.8	13.1	13.1	13.1	14.8	13.1	13.1	13.1	13.1	13.1	13.1	14.8	14.8	13.1	13.1	13.1	14.8	14.8	13.1	13.1	13.1	13.1	13.1	14.8	13.1	13.1	13.1	13.1	13.1	13.1	14.8	13.1	14.8	13.1	13.1	13.1	13.1	14.8	14.8
p-HPEA-EA|3'-Deoxyoleacein	12.5	12.5	10.9	10.9	10.9	10.9	10.9	10.9	10.9	10.9	12.5	10.9	10.9	10.9	12.5	10.9	10.9	10.9	10.9	10.9	10.9	12.5	12.5	10.9	10.9	10.9	12.5	12.5	10.9	10.9	10.9	10.9	10.9	12.5	10.9	10.9	10.9	10.9	10.9	10.9	12.5	10.9	12.5	10.9	10.9	10.9	10.9	12.5	12.5
(2S)-dihydrotricetin	12.7	12.7	10.6	10.6	10.6	10.6	10.6	10.6	10.6	10.6	12.7	10.6	10.6	10.6	12.7	10.6	10.6	10.6	10.6	10.6	10.6	12.7	12.7	10.6	10.6	10.6	12.7	12.7	10.6	10.6	10.6	10.6	10.6	12.7	10.6	10.6	10.6	10.6	10.6	10.6	12.7	10.6	12.7	10.6	10.6	10.6	10.6	12.7	12.7
Medicocarpin|(-)-medicarpin-3-O-glucoside	11.7	11.7	9.9	9.9	9.9	9.9	9.9	9.9	9.9	9.9	11.7	9.9	9.9	9.9	11.7	9.9	9.9	9.9	9.9	9.9	9.9	11.7	11.7	9.9	9.9	9.9	11.7	11.7	9.9	9.9	9.9	9.9	9.9	11.7	9.9	9.9	9.9	9.9	9.9	9.9	11.7	9.9	11.7	9.9	9.9	9.9	9.9	11.7	11.7
Homoveratric acid	10.9	10.9	8.6	8.6	8.6	8.6	8.6	8.6	8.6	8.6	10.9	8.6	8.6	8.6	10.9	8.6	8.6	8.6	8.6	8.6	8.6	10.9	10.9	8.6	8.6	8.6	10.9	10.9	8.6	8.6	8.6	8.6	8.6	10.9	8.6	8.6	8.6	8.6	8.6	8.6	10.9	8.6	10.9	8.6	8.6	8.6	8.6	10.9	10.9
Euscaphic acid	9.8	9.8	7.3	7.3	7.3	7.3	7.3	7.3	7.3	7.3	9.8	7.3	7.3	7.3	9.8	7.3	7.3	7.3	7.3	7.3	7.3	9.8	9.8	7.3	7.3	7.3	9.8	9.8	7.3	7.3	7.3	7.3	7.3	9.8	7.3	7.3	7.3	7.3	7.3	7.3	9.8	7.3	9.8	7.3	7.3	7.3	7.3	9.8	9.8
Hydroxytyrosol acetate	9.3	9.3	6.8	6.8	6.8	6.8	6.8	6.8	6.8	6.8	9.3	6.8	6.8	6.8	9.3	6.8	6.8	6.8	6.8	6.8	6.8	9.3	9.3	6.8	6.8	6.8	9.3	9.3	6.8	6.8	6.8	6.8	6.8	9.3	6.8	6.8	6.8	6.8	6.8	6.8	9.3	6.8	9.3	6.8	6.8	6.8	6.8	9.3	9.3
Nuzhenide	8.6	8.6	5.9	5.9	5.9	5.9	5.9	5.9	5.9	5.9	8.6	5.9	5.9	5.9	8.6	5.9	5.9	5.9	5.9	5.9	5.9	8.6	8.6	5.9	5.9	5.9	8.6	8.6	5.9	5.9	5.9	5.9	5.9	8.6	5.9	5.9	5.9	5.9	5.9	5.9	8.6	5.9	8.6	5.9	5.9	5.9	5.9	8.6	8.6
[truncated: 17 more columns]
